# Supplementary material for: A novel tetratricopeptide repeat protein, WHITE TO GREEN1, is required for early chloroplast development and affects RNA editing in chloroplasts
Source: J Exp Bot. 2017 Nov 11;68(21-22):5829–43. doi: 10.1093/jxb/erx383 (PMC5854136; doi:10.1093/jxb/erx383)
Supplement: supplementary_dataset_S1 [file erx383_suppl_supplementary_dataset_s1.xlsx]

## Sheet: 18-day-old
	readcount_WT	readcount_wtg1	log2FoldChange	down or up regulated
AT3G47340.2	3012	2	-10.5565	down
AT3G47340.3	2715	2	-10.4067	down
AT3G47340.1	3563	4	-9.79888	down
AT5G19890.1	723	2	-8.49785	down
AT4G08410.1	1177	4	-8.2009	down
AT4G13575.1	1002	4	-7.96867	down
AT5G06630.1	1896	10	-7.56682	down
AT3G46490.1	1124	6	-7.54946	down
AT2G24980.1	3634	23	-7.30378	down
AT4G15393.2	315	2	-7.29921	down
AT5G57625.1	306	2	-7.25739	down
AT4G40090.1	545	4	-7.09011	down
AT1G12040.1	526	4	-7.03892	down
AT1G05240.1	775	6	-7.01309	down
AT5G06640.1	2991	24	-6.96145	down
AT4G15393.1	248	2	-6.9542	down
AT5G67400.1	574	5	-6.84298	down
AT1G30870.1	437	4	-6.77149	down
AT4G25220.1	105	1	-6.71425	down
AT3G54590.1	4449	43	-6.693	down
AT3G01190.1	406	4	-6.66534	down
AT3G54580.1	7209	77	-6.5488	down
AT4G33720.1	3328	39	-6.41504	down
AT5G49080.1	1529	18	-6.40845	down
AT1G23720.1	2042	26	-6.29533	down
AT5G54370.1	230	3	-6.26053	down
AT2G46880.2	939	13	-6.17454	down
AT5G40590.1	287	4	-6.16491	down
AT1G76430.1	141	2	-6.13955	down
AT5G22410.1	138	2	-6.10852	down
AT3G28550.1	5272	78	-6.07873	down
AT4G25820.1	1044	16	-6.02791	down
AT5G35190.1	1053	17	-5.95283	down
AT4G13390.1	1515	25	-5.92125	down
AT4G24890.1	362	6	-5.91488	down
AT2G46880.1	1201	20	-5.90809	down
AT5G05500.1	234	4	-5.87036	down
AT4G15393.3	233	4	-5.86419	down
AT5G60780.1	114	2	-5.83289	down
AT2G20520.1	57	1	-5.83289	down
AT3G62680.1	1014	18	-5.81592	down
AT1G34510.1	167	3	-5.79874	down
AT1G14960.1	54	1	-5.75489	down
AT3G04320.1	54	1	-5.75489	down
AT1G60450.1	47	1	-5.55459	down
AT4G28850.1	187	4	-5.54689	down
AT4G08400.1	652	14	-5.54137	down
AT4G13560.1	91	2	-5.50779	down
AT5G61550.1	170	4	-5.40939	down
AT1G62980.1	166	4	-5.37504	down
AT1G22990.1	165	4	-5.36632	down
AT1G05250.1	819	20	-5.35579	down
AT3G23800.1	1280	32	-5.32193	down
AT4G26010.1	675	17	-5.31128	down
AT1G66270.1	546	14	-5.2854	down
AT5G44440.1	78	2	-5.2854	down
AT5G47450.1	78	2	-5.2854	down
AT4G20210.1	39	1	-5.2854	down
AT5G45830.1	77	2	-5.26679	down
AT1G51470.1	154	4	-5.26679	down
AT1G54890.1	76	2	-5.24793	down
AT2G01880.1	189	5	-5.24031	down
AT5G17820.1	937	25	-5.22805	down
AT3G25930.1	183	5	-5.19377	down
AT4G22080.1	71	2	-5.14975	down
AT5G44255.1	70	2	-5.12928	down
AT4G15740.1	35	1	-5.12928	down
AT3G46270.1	69	2	-5.10852	down
AT1G67645.1	68	2	-5.08746	down
AT2G01520.1	200	6	-5.05889	down
AT5G17340.1	66	2	-5.04439	down
AT1G47600.1	165	5	-5.04439	down
AT2G45130.1	1856	58	-5	down
AT1G48930.1	224	7	-5	down
AT4G12510.1	311	10	-4.95884	down
AT4G13570.1	61	2	-4.93074	down
AT2G46860.1	61	2	-4.93074	down
AT4G28040.5	121	4	-4.91886	down
AT4G25490.1	60	2	-4.90689	down
AT1G24620.1	30	1	-4.90689	down
AT5G23990.1	86	3	-4.8413	down
AT3G57157.1	455	16	-4.82972	down
AT2G34430.1	16320	576	-4.82443	down
AT3G09922.1	1690	62	-4.76861	down
AT1G66470.1	54	2	-4.75489	down
AT4G28900.1	350	13	-4.75077	down
AT3G62950.1	53	2	-4.72792	down
AT4G01630.1	53	2	-4.72792	down
AT4G35770.3	2116	81	-4.70727	down
AT3G25240.1	518	20	-4.69488	down
AT2G05160.1	206	8	-4.6865	down
AT4G22666.1	51	2	-4.67243	down
AT2G02580.1	25	1	-4.64386	down
AT3G43110.1	1014	41	-4.62829	down
AT5G38420.1	112807	4593	-4.61828	down
AT5G29060.2	24	1	-4.58496	down
AT3G45940.1	24	1	-4.58496	down
AT4G37070.1	95	4	-4.56986	down
AT5G09978.1	47	2	-4.55459	down
AT1G12010.1	234	10	-4.54844	down
AT4G35770.1	4197	180	-4.54329	down
AT5G45070.1	186	8	-4.53916	down
AT5G47950.1	46	2	-4.52356	down
AT1G05260.1	918	40	-4.52042	down
AT3G53800.1	866	38	-4.5103	down
AT4G27440.2	9394	414	-4.50404	down
AT1G17710.1	2846	126	-4.49744	down
AT3G09925.1	180	8	-4.49185	down
AT5G13900.1	45	2	-4.49185	down
AT2G31920.1	45	2	-4.49185	down
AT1G14160.1	66	3	-4.45943	down
AT4G30320.1	44	2	-4.45943	down
AT3G20160.1	22	1	-4.45943	down
AT4G27440.1	11991	546	-4.45691	down
AT3G27690.1	17456	798	-4.45119	down
AT1G66270.2	473	22	-4.42626	down
AT2G13910.1	43	2	-4.42626	down
AT3G54770.2	43	2	-4.42626	down
AT2G04460.1	747	35	-4.41568	down
AT3G10710.1	128	6	-4.41504	down
AT5G03545.1	7546	357	-4.40172	down
AT2G33830.1	336	16	-4.39232	down
AT2G42060.1	42	2	-4.39232	down
AT3G12540.1	21	1	-4.39232	down
AT4G04409.1	41	2	-4.35755	down
AT1G17710.2	1947	96	-4.34207	down
AT4G28040.4	101	5	-4.33628	down
AT3G23470.1	121	6	-4.3339	down
AT3G24230.1	20	1	-4.32193	down
AT1G73220.1	596	30	-4.31228	down
AT1G68190.1	1760	89	-4.30563	down
AT2G34210.1	494	25	-4.30451	down
AT5G54040.1	157	8	-4.29462	down
AT2G34910.1	39	2	-4.2854	down
AT1G74830.1	39	2	-4.2854	down
AT4G24310.1	39	2	-4.2854	down
AT2G15370.1	39	2	-4.2854	down
AT1G78450.1	116	6	-4.27302	down
AT3G46370.1	38	2	-4.24793	down
AT5G28120.1	19	1	-4.24793	down
AT2G15070.1	19	1	-4.24793	down
AT5G50790.1	510	27	-4.23947	down
AT1G29490.1	56	3	-4.22239	down
AT4G12520.1	774	42	-4.20387	down
AT5G08030.1	233	13	-4.16375	down
AT3G47220.1	250	14	-4.15843	down
AT2G11810.1	1867	106	-4.13859	down
AT5G10130.1	176	10	-4.1375	down
AT2G11810.2	1366	78	-4.13034	down
AT2G28960.1	105	6	-4.12928	down
AT3G55240.1	5683	325	-4.12814	down
AT3G47720.1	277	16	-4.11374	down
AT2G39530.1	138	8	-4.10852	down
AT5G20250.2	10037	582	-4.10817	down
AT3G20380.1	340	20	-4.08746	down
AT1G76530.1	34	2	-4.08746	down
ATCG00970.1	34	2	-4.08746	down
AT4G22810.1	67	4	-4.06609	down
AT4G02270.1	432	26	-4.05445	down
AT4G21370.1	33	2	-4.04439	down
AT3G06460.1	33	2	-4.04439	down
AT1G26250.1	1448	89	-4.02411	down
AT1G52120.1	193	12	-4.00749	down
AT4G15380.1	96	6	-4	down
AT3G16440.1	128	8	-4	down
AT4G16820.1	32	2	-4	down
AT5G03840.1	32	2	-4	down
AT5G01050.1	32	2	-4	down
AT1G52470.1	32	2	-4	down
AT1G73010.1	7687	483	-3.99233	down
AT4G14130.1	851	54	-3.97813	down
AT3G28915.1	47	3	-3.96963	down
AT4G26530.2	1318	85	-3.95474	down
AT5G20250.1	9289	603	-3.94529	down
AT3G07000.1	215	14	-3.94084	down
AT1G08990.1	91	6	-3.92283	down
AT5G64100.1	1300	86	-3.91803	down
AT3G15450.1	5246	348	-3.91406	down
AT4G26530.1	1381	92	-3.90794	down
AT5G24313.1	30	2	-3.90689	down
AT4G13554.1	30	2	-3.90689	down
AT5G20250.3	9561	641	-3.89877	down
AT3G15450.3	2718	183	-3.89263	down
AT5G08150.1	74	5	-3.88753	down
AT5G06839.1	59	4	-3.88264	down
AT5G48490.1	2142	146	-3.87492	down
AT5G02580.1	88	6	-3.87447	down
AT3G03530.1	1466	100	-3.87381	down
AT3G05920.1	117	8	-3.87036	down
AT1G28330.4	802	55	-3.8661	down
AT4G28040.1	87	6	-3.85798	down
AT2G42530.1	58	4	-3.85798	down
AT1G49960.2	58	4	-3.85798	down
AT2G37830.1	29	2	-3.85798	down
AT1G61480.1	29	2	-3.85798	down
AT2G02630.1	29	2	-3.85798	down
AT1G53940.1	29	2	-3.85798	down
AT5G39720.1	70	5	-3.80735	down
AT4G00080.1	56	4	-3.80735	down
AT1G73270.1	28	2	-3.80735	down
AT5G49870.1	28	2	-3.80735	down
AT3G01516.1	28	2	-3.80735	down
AT2G33830.2	530	38	-3.80192	down
AT5G49850.1	418	30	-3.80047	down
AT4G25090.1	139	10	-3.79701	down
AT1G08310.1	1040	75	-3.79355	down
AT4G34580.1	220	16	-3.78136	down
AT5G10040.1	275	20	-3.78136	down
AT5G38700.1	68	5	-3.76553	down
AT2G28990.1	54	4	-3.75489	down
AT5G35525.1	54	4	-3.75489	down
AT4G32810.1	1183	88	-3.7488	down
AT3G43190.1	2217	166	-3.73935	down
AT1G08310.2	888	67	-3.72833	down
AT4G28040.3	106	8	-3.72792	down
AT4G13700.1	39	3	-3.70044	down
AT1G05280.1	26	2	-3.70044	down
AT1G09090.1	90	7	-3.6845	down
AT4G37070.3	77	6	-3.68182	down
AT3G06160.1	51	4	-3.67243	down
AT3G13610.1	630	50	-3.65535	down
AT4G15400.1	63	5	-3.65535	down
AT1G08165.1	201	16	-3.65105	down
AT2G12646.1	25	2	-3.64386	down
AT1G13590.1	25	2	-3.64386	down
AT4G35770.2	2569	206	-3.64049	down
AT4G15390.1	2845	230	-3.62872	down
AT4G04420.1	49	4	-3.61471	down
AT5G44610.1	511	42	-3.60486	down
AT5G06570.1	85	7	-3.60204	down
AT2G15960.1	2396	199	-3.58979	down
AT4G37070.2	72	6	-3.58496	down
AT2G33750.2	24	2	-3.58496	down
AT3G32030.1	24	2	-3.58496	down
AT3G49380.1	24	2	-3.58496	down
AT4G01770.1	24	2	-3.58496	down
AT3G26820.1	24	2	-3.58496	down
AT2G46740.1	119	10	-3.57289	down
AT1G12030.1	202	17	-3.57075	down
AT5G49770.1	95	8	-3.56986	down
AT2G47880.1	829	70	-3.56595	down
AT2G24610.1	71	6	-3.56478	down
AT2G23630.1	71	6	-3.56478	down
AT1G12740.1	94	8	-3.55459	down
AT2G22980.2	187	16	-3.54689	down
AT4G00140.1	23	2	-3.52356	down
AT1G49130.2	353	31	-3.50933	down
AT5G57530.1	156	14	-3.47805	down
AT5G66690.1	1311	118	-3.47381	down
AT3G04530.1	443	40	-3.46923	down
AT3G09400.1	44	4	-3.45943	down
AT1G13610.2	44	4	-3.45943	down
AT4G19680.1	22	2	-3.45943	down
AT3G03670.1	22	2	-3.45943	down
AT1G23110.1	564	52	-3.43911	down
AT5G06690.1	195	18	-3.43741	down
AT5G14330.1	562	52	-3.43399	down
AT4G13572.1	172	16	-3.42626	down
AT5G43300.1	86	8	-3.42626	down
AT1G03020.1	43	4	-3.42626	down
AT2G17845.1	96	9	-3.41504	down
AT3G61270.1	64	6	-3.41504	down
AT1G28330.1	1545	145	-3.41348	down
AT1G21890.1	212	20	-3.40599	down
AT4G30420.1	53	5	-3.40599	down
AT2G01530.1	295	28	-3.39722	down
AT1G15040.1	716	68	-3.39635	down
AT1G28330.2	1842	175	-3.39585	down
AT3G47210.1	63	6	-3.39232	down
AT3G07070.1	42	4	-3.39232	down
AT5G46890.1	21	2	-3.39232	down
AT5G24410.1	21	2	-3.39232	down
AT4G33120.1	21	2	-3.39232	down
AT1G56630.1	21	2	-3.39232	down
AT2G02680.1	177	17	-3.38014	down
AT1G23520.1	52	5	-3.37851	down
ATCG00020.1	11757	1137	-3.37022	down
AT2G22980.4	185	18	-3.36146	down
AT1G30750.1	41	4	-3.35755	down
AT1G30370.1	102	10	-3.3505	down
ATCG00600.1	285	28	-3.34746	down
AT5G37990.1	182	18	-3.33787	down
AT4G28040.2	111	11	-3.33498	down
AT1G34760.2	121	12	-3.3339	down
AT1G29910.1	240844	23943	-3.33042	down
AT1G15175.1	180	18	-3.32193	down
AT3G29410.1	200	20	-3.32193	down
AT1G61840.1	80	8	-3.32193	down
AT1G77960.1	20	2	-3.32193	down
AT1G11740.1	60	6	-3.32193	down
AT4G11610.1	60	6	-3.32193	down
AT3G22555.1	20	2	-3.32193	down
AT3G24210.1	40	4	-3.32193	down
AT1G07560.1	20	2	-3.32193	down
AT4G25860.1	20	2	-3.32193	down
AT5G43540.1	20	2	-3.32193	down
AT4G32630.1	30	3	-3.32193	down
AT3G04370.1	20	2	-3.32193	down
AT4G31470.1	20	2	-3.32193	down
AT5G43240.1	20	2	-3.32193	down
AT3G61400.1	20	2	-3.32193	down
AT2G30130.1	20	2	-3.32193	down
AT2G22980.3	199	20	-3.3147	down
AT5G20410.1	1920	193	-3.31443	down
AT1G12940.1	801	81	-3.30581	down
AT2G19800.1	1605	164	-3.29081	down
AT5G06839.2	39	4	-3.2854	down
AT5G20790.1	4740	487	-3.28289	down
ATCG00490.1	14012	1442	-3.28052	down
AT3G15450.2	3154	326	-3.27424	down
AT4G04330.1	29	3	-3.27302	down
AT5G37980.1	29	3	-3.27302	down
AT3G05150.1	309	32	-3.27146	down
AT1G23110.3	337	35	-3.26732	down
AT1G22590.2	125	13	-3.26534	down
AT5G11920.1	172	18	-3.25634	down
AT3G49960.1	553	58	-3.25315	down
AT2G47540.1	38	4	-3.24793	down
AT1G02190.2	38	4	-3.24793	down
AT1G21230.1	19	2	-3.24793	down
AT2G16230.1	19	2	-3.24793	down
AT1G76650.2	598	63	-3.24672	down
AT1G19200.1	876	93	-3.23563	down
AT3G45860.1	282	30	-3.23266	down
AT1G12950.1	338	36	-3.23095	down
AT2G30340.1	75	8	-3.22882	down
AT3G47230.1	28	3	-3.22239	down
AT5G35580.1	139	15	-3.21205	down
AT5G54585.1	74	8	-3.20945	down
AT4G25470.1	701	76	-3.20534	down
AT1G27140.1	46	5	-3.20163	down
AT2G45900.1	422	46	-3.19754	down
AT3G54770.1	73	8	-3.18982	down
AT3G55230.1	318	35	-3.1836	down
AT3G20110.1	127	14	-3.18133	down
AT3G15630.1	1348	149	-3.17744	down
AT5G56100.1	379	42	-3.17374	down
AT1G02800.1	423	47	-3.16993	down
AT5G03570.1	72	8	-3.16993	down
AT3G12720.1	27	3	-3.16993	down
AT2G27370.1	18	2	-3.16993	down
AT1G03790.1	18	2	-3.16993	down
AT2G31100.1	18	2	-3.16993	down
AT1G48510.1	18	2	-3.16993	down
AT5G46650.1	18	2	-3.16993	down
AT3G45270.1	18	2	-3.16993	down
AT4G19430.1	2952	333	-3.1481	down
AT2G26820.1	35	4	-3.12928	down
AT1G29020.1	297	34	-3.12686	down
AT5G45080.1	87	10	-3.12102	down
AT2G36690.1	800	92	-3.12029	down
AT3G23880.1	739	85	-3.12004	down
AT4G02170.1	130	15	-3.11548	down
AT1G67148.1	69	8	-3.10852	down
AT1G60095.1	86	10	-3.10434	down
AT5G59305.1	68	8	-3.08746	down
AT3G14940.1	4168	491	-3.08556	down
ATCG00350.1	3791	447	-3.08423	down
AT1G29930.1	551253	65106	-3.08185	down
AT2G30210.1	846	101	-3.0663	down
AT3G08885.1	50	6	-3.05889	down
AT4G09120.1	25	3	-3.05889	down
AT5G44260.1	6084	734	-3.05117	down
AT5G42180.1	116	14	-3.05063	down
AT4G28890.1	116	14	-3.05063	down
AT3G29250.1	677	82	-3.04546	down
AT3G13435.1	66	8	-3.04439	down
AT2G41280.1	33	4	-3.04439	down
AT5G08250.1	33	4	-3.04439	down
AT5G51790.1	33	4	-3.04439	down
AT1G66280.1	626	76	-3.04209	down
AT2G15880.1	3604	438	-3.0406	down
AT5G02160.1	6321	769	-3.0391	down
AT3G54040.1	1584	195	-3.02203	down
AT1G04180.1	203	25	-3.02148	down
AT5G06690.2	186	23	-3.0156	down
AT5G40510.1	233	29	-3.00621	down
ATCG00920.1	85509	10647	-3.00563	down
AT1G49130.1	353	44	-3.00409	down
ATCG01160.1	80	10	-3	down
AT4G02090.1	64	8	-3	down
AT3G43850.1	40	5	-3	down
AT4G12550.1	48	6	-3	down
AT5G38970.3	32	4	-3	down
AT5G57090.1	222	28	-2.98706	down
AT4G14980.1	252	32	-2.97728	down
ATCG01210.1	85195	10858	-2.97201	down
AT1G56680.1	39	5	-2.96347	down
AT1G74770.1	148	19	-2.96153	down
AT2G36100.1	124	16	-2.9542	down
AT3G50460.1	31	4	-2.9542	down
AT4G25250.1	31	4	-2.9542	down
AT4G37070.4	69	9	-2.9386	down
AT4G37160.1	92	12	-2.9386	down
AT4G37340.1	46	6	-2.9386	down
AT4G35650.1	23	3	-2.9386	down
AT3G25790.1	107	14	-2.93411	down
AT1G15040.2	593	78	-2.92649	down
AT1G79320.1	38	5	-2.926	down
AT5G63600.2	609	81	-2.91045	down
AT1G76100.1	9890	1318	-2.90762	down
AT4G25790.1	90	12	-2.90689	down
AT4G12890.1	60	8	-2.90689	down
AT4G13494.1	30	4	-2.90689	down
AT3G62760.1	45	6	-2.90689	down
AT4G11880.1	30	4	-2.90689	down
AT2G43140.1	3248	437	-2.89385	down
AT4G38410.1	104	14	-2.89308	down
AT5G42630.2	37	5	-2.88753	down
AT1G28330.3	1456	197	-2.88574	down
AT3G44510.1	346	47	-2.88004	down
AT2G05070.1	80746	10991	-2.87707	down
AT1G51420.1	191	26	-2.87699	down
AT5G53250.1	132	18	-2.87447	down
AT1G62320.1	44	6	-2.87447	down
AT2G34610.1	44	6	-2.87447	down
AT1G65970.1	1007	138	-2.86732	down
AT5G47740.1	218	30	-2.86129	down
AT1G23110.2	334	46	-2.86014	down
AT5G18840.1	232	32	-2.85798	down
AT3G60280.1	29	4	-2.85798	down
AT5G51610.1	29	4	-2.85798	down
AT5G44460.1	130	18	-2.85244	down
AT3G08940.2	64640	8956	-2.8515	down
AT1G12610.1	36	5	-2.848	down
AT2G21880.2	93	13	-2.83872	down
AT1G16360.1	107	15	-2.83458	down
AT5G48290.2	71	10	-2.82782	down
AT1G01240.2	529	75	-2.81831	down
AT3G29250.2	612	87	-2.81444	down
AT1G11260.1	12673	1804	-2.81249	down
AT3G06962.1	56	8	-2.80735	down
AT2G41970.1	49	7	-2.80735	down
AT5G54148.1	35	5	-2.80735	down
AT5G28450.1	21	3	-2.80735	down
AT4G20450.1	42	6	-2.80735	down
AT3G08940.1	43047	6152	-2.80679	down
AT4G33070.1	7725	1105	-2.80549	down
AT5G38550.1	328	47	-2.80296	down
AT1G62770.1	767	110	-2.80172	down
AT5G60530.1	145	21	-2.78759	down
AT3G61680.1	407	59	-2.78624	down
AT3G07900.1	55	8	-2.78136	down
AT1G73280.1	48	7	-2.77761	down
AT1G56600.1	459	67	-2.77626	down
AT1G13430.1	726	106	-2.77591	down
AT3G50010.1	226	33	-2.77578	down
ATCG01180.1	168342	24613	-2.7739	down
AT1G10657.4	41	6	-2.77259	down
AT5G48350.1	41	6	-2.77259	down
AT1G02660.1	3170	466	-2.76608	down
ATCG00950.1	167784	24671	-2.76572	down
AT3G21180.1	34	5	-2.76553	down
AT5G13580.1	217	32	-2.76155	down
AT1G71690.1	27	4	-2.75489	down
AT2G38390.1	445	66	-2.75327	down
AT3G50400.1	128	19	-2.75207	down
AT1G11070.1	47	7	-2.74723	down
AT5G48430.1	328	49	-2.74284	down
AT3G23080.1	1002	150	-2.73985	down
AT2G40113.1	40	6	-2.73697	down
AT3G02040.1	10537	1583	-2.73473	down
AT5G48070.1	66	10	-2.72247	down
AT3G28650.1	33	5	-2.72247	down
AT3G21330.1	145	22	-2.72048	down
AT1G66450.1	105	16	-2.71425	down
AT2G38380.1	4736	724	-2.70961	down
AT5G58780.1	85	13	-2.70895	down
AT4G11320.1	2086	320	-2.7046	down
AT5G23220.1	91	14	-2.70044	down
AT4G39795.1	26	4	-2.70044	down
AT3G06390.1	26	4	-2.70044	down
AT2G28970.1	26	4	-2.70044	down
AT3G01260.1	116	18	-2.68806	down
AT1G42695.1	141	22	-2.68012	down
AT5G39120.1	64	10	-2.67807	down
AT5G40310.1	32	5	-2.67807	down
AT1G22590.1	242	38	-2.67094	down
AT5G43370.1	751	118	-2.67003	down
AT5G39160.2	127	20	-2.66676	down
AT4G28940.1	127	20	-2.66676	down
AT3G22620.1	570	90	-2.66297	down
AT4G18510.1	57	9	-2.66297	down
AT4G11290.1	1960	311	-2.65587	down
AT3G55150.1	63	10	-2.65535	down
AT3G48260.1	321	51	-2.654	down
AT1G21320.2	239	38	-2.65294	down
AT1G80240.1	201	32	-2.65105	down
AT5G01220.1	11581	1844	-2.65085	down
AT2G45135.2	212	34	-2.64046	down
AT1G09540.1	56	9	-2.63743	down
AT5G19560.1	56	9	-2.63743	down
AT4G04955.1	3655	588	-2.63598	down
AT3G27500.1	507	82	-2.62829	down
AT4G36350.1	37	6	-2.62449	down
AT1G61080.1	37	6	-2.62449	down
AT5G51160.1	37	6	-2.62449	down
AT2G48130.1	462	75	-2.62293	down
AT4G32280.1	639	104	-2.61923	down
AT5G23980.1	251	41	-2.61399	down
AT1G54540.1	61	10	-2.60881	down
AT1G03130.1	51110	8380	-2.60858	down
AT1G74460.1	433	71	-2.60848	down
AT1G69230.1	207	34	-2.60602	down
ATCG00340.1	4289	705	-2.60495	down
AT2G17850.1	790	130	-2.60334	down
AT5G38410.2	75283	12418	-2.59989	down
AT1G76650.1	1350	224	-2.59139	down
AT1G67610.1	132	22	-2.58496	down
AT2G03710.1	36	6	-2.58496	down
AT4G14140.1	60	10	-2.58496	down
AT2G17940.1	24	4	-2.58496	down
AT4G10370.1	24	4	-2.58496	down
AT1G70880.1	18	3	-2.58496	down
AT1G63450.1	18	3	-2.58496	down
AT3G59740.1	24	4	-2.58496	down
AT5G41080.2	299	50	-2.58015	down
AT1G20190.1	2742	459	-2.57866	down
AT5G18130.1	1333	224	-2.57311	down
AT1G43800.1	21777	3666	-2.57053	down
AT1G19530.1	1716	289	-2.56991	down
AT3G24300.1	344	58	-2.56828	down
AT1G59780.1	59	10	-2.56071	down
AT5G43350.1	4284	727	-2.55893	down
AT1G72360.2	353	60	-2.55663	down
AT3G42800.1	247	42	-2.55605	down
AT2G18480.1	94	16	-2.55459	down
AT1G70170.1	47	8	-2.55459	down
AT1G19900.1	47	8	-2.55459	down
AT5G16570.1	984	168	-2.5502	down
AT3G20940.1	41	7	-2.5502	down
AT5G38410.3	61702	10544	-2.54889	down
AT2G01021.1	2556	437	-2.54818	down
AT1G13650.2	35	6	-2.54432	down
AT2G03710.3	35	6	-2.54432	down
AT4G37220.1	35	6	-2.54432	down
AT4G28410.1	35	6	-2.54432	down
AT4G14060.1	169	29	-2.5429	down
AT3G01500.1	17732	3043	-2.54279	down
AT5G14130.1	64	11	-2.54057	down
AT4G30670.1	436	75	-2.53937	down
AT3G01500.2	21888	3770	-2.5375	down
AT4G22070.1	58	10	-2.53605	down
AT2G43670.1	29	5	-2.53605	down
AT5G38410.1	123338	21303	-2.53349	down
AT5G35777.1	104	18	-2.53051	down
AT4G17215.1	127	22	-2.52925	down
AT4G13130.1	23	4	-2.52356	down
AT4G15160.2	695	121	-2.52201	down
AT1G04610.1	103	18	-2.51658	down
AT4G23030.1	406	71	-2.51559	down
AT4G12545.1	40	7	-2.51457	down
AT1G10550.1	627	110	-2.51096	down
AT1G74670.1	9885	1735	-2.51031	down
AT3G41768.1	581933	102567	-2.50429	down
AT1G74500.1	34	6	-2.5025	down
AT3G46330.1	34	6	-2.5025	down
AT3G46810.1	17	3	-2.5025	down
AT4G13280.1	225	40	-2.49185	down
AT4G15330.1	45	8	-2.49185	down
AT1G02190.1	45	8	-2.49185	down
AT2G28160.1	56	10	-2.48543	down
AT3G01500.3	35846	6411	-2.48319	down
AT5G25110.1	324	58	-2.48187	down
AT5G20150.1	10195	1828	-2.47952	down
AT3G50800.1	873	157	-2.47522	down
AT1G65390.2	172	31	-2.47207	down
AT3G04360.1	72	13	-2.46949	down
AT2G01010.1	353802	64094	-2.46468	down
AT2G30790.1	374	68	-2.45943	down
AT4G28703.1	44	8	-2.45943	down
AT5G38350.1	55	10	-2.45943	down
AT2G15060.1	22	4	-2.45943	down
AT2G39240.1	33	6	-2.45943	down
AT1G31060.1	33	6	-2.45943	down
AT4G22666.2	22	4	-2.45943	down
AT2G24660.1	22	4	-2.45943	down
AT5G58910.1	22	4	-2.45943	down
AT5G28360.1	22	4	-2.45943	down
AT3G22800.1	379	69	-2.45753	down
AT1G61590.1	148	27	-2.45457	down
AT5G15130.1	197	36	-2.45213	down
AT5G66985.1	974	178	-2.45204	down
AT1G55990.1	93	17	-2.4517	down
AT5G63660.1	49	9	-2.44478	down
AT5G58840.1	38	7	-2.44057	down
AT5G41080.1	423	78	-2.43911	down
AT5G39190.2	141	26	-2.43911	down
AT1G70900.1	2390	441	-2.43816	down
AT1G08320.1	65	12	-2.43741	down
AT1G30760.1	184	34	-2.4361	down
AT1G01240.1	638	118	-2.43477	down
AT3G10150.1	108	20	-2.43296	down
AT5G50300.1	27	5	-2.43296	down
AT4G17030.1	782	145	-2.43112	down
AT1G65390.1	302	56	-2.43105	down
AT5G57620.1	86	16	-2.42626	down
AT3G45070.1	107	20	-2.41954	down
AT3G32980.1	6130	1147	-2.41802	down
AT5G34790.1	705	132	-2.41709	down
AT1G29000.1	32	6	-2.41504	down
AT5G39520.1	431	81	-2.41169	down
AT2G43920.1	452	85	-2.41079	down
AT5G02200.1	404	76	-2.41028	down
AT1G29920.1	179016	33788	-2.40551	down
AT4G11900.1	989	187	-2.40293	down
AT5G26310.1	74	14	-2.4021	down
AT1G72360.3	190	36	-2.39993	down
AT5G35480.1	184	35	-2.39428	down
AT5G48940.1	126	24	-2.39232	down
AT1G10657.1	42	8	-2.39232	down
AT1G52830.1	63	12	-2.39232	down
AT5G52710.1	21	4	-2.39232	down
AT5G57920.1	21	4	-2.39232	down
AT3G21710.2	152	29	-2.38995	down
AT3G61410.1	199	38	-2.3887	down
AT3G16390.1	68	13	-2.38702	down
ATCG00580.1	559	107	-2.38524	down
AT2G35208.1	3836	735	-2.38379	down
AT3G24240.1	167	32	-2.3837	down
AT1G79700.2	1288	247	-2.38255	down
AT2G22810.1	73	14	-2.38247	down
AT1G08630.2	125	24	-2.38082	down
AT1G65485.1	26	5	-2.37851	down
AT1G51270.1	135	26	-2.37638	down
AT1G05700.1	145	28	-2.37255	down
AT3G16800.2	440	85	-2.37197	down
AT2G35290.1	264	51	-2.37197	down
AT1G10657.3	62	12	-2.36923	down
AT2G35310.1	93	18	-2.36923	down
AT5G41570.1	31	6	-2.36923	down
AT3G54890.3	31299	6062	-2.36825	down
AT3G23175.1	222	43	-2.36815	down
AT1G01190.1	139	27	-2.36405	down
AT5G02200.2	247	48	-2.3634	down
AT3G61470.1	148788	28983	-2.35998	down
AT1G23060.1	420	82	-2.35669	down
AT4G21200.1	153	30	-2.3505	down
AT1G29395.1	2165	425	-2.34883	down
AT5G45220.1	71	14	-2.34239	down
AT3G25820.1	81	16	-2.33985	down
AT5G39160.1	187	37	-2.33744	down
AT2G42870.1	1278	254	-2.33099	down
AT4G30170.1	2024	404	-2.32478	down
AT3G01420.1	3675	735	-2.32193	down
AT1G34760.1	120	24	-2.32193	down
AT4G26320.1	80	16	-2.32193	down
AT1G52240.2	55	11	-2.32193	down
AT3G61900.1	20	4	-2.32193	down
AT3G22650.1	40	8	-2.32193	down
AT3G11000.2	50	10	-2.32193	down
AT3G09240.1	40	8	-2.32193	down
AT1G01355.1	20	4	-2.32193	down
AT4G17860.1	25	5	-2.32193	down
AT2G01275.2	35	7	-2.32193	down
AT2G27880.1	20	4	-2.32193	down
AT5G43120.1	20	4	-2.32193	down
AT3G60140.1	264	53	-2.31647	down
AT1G21500.1	8522	1713	-2.31467	down
AT2G39430.1	109	22	-2.30875	down
AT2G13360.2	21626	4383	-2.30278	down
AT1G52230.1	39188	7954	-2.30066	down
AT5G02020.1	579	118	-2.29478	down
AT3G47470.1	216571	44269	-2.29047	down
AT1G03580.1	127	26	-2.28824	down
AT1G01240.3	644	132	-2.28652	down
AT1G01280.1	39	8	-2.2854	down
AT5G38970.1	39	8	-2.2854	down
AT3G54890.2	26215	5386	-2.28311	down
AT3G50640.1	34	7	-2.28011	down
AT4G04140.1	126	26	-2.27684	down
AT5G56870.1	9376	1938	-2.2744	down
AT5G34795.1	609	126	-2.27302	down
AT1G79180.1	58	12	-2.27302	down
AT5G15890.1	29	6	-2.27302	down
AT4G33610.1	309	64	-2.27146	down
AT5G16170.1	280	58	-2.2713	down
AT3G54890.4	42247	8767	-2.26869	down
AT1G55420.1	48	10	-2.26303	down
AT1G10980.1	48	10	-2.26303	down
AT4G05180.1	66016	13814	-2.25668	down
AT1G10560.1	215	45	-2.25634	down
AT3G52310.1	43	9	-2.25634	down
AT5G39190.1	277	58	-2.25576	down
AT1G18860.1	138	29	-2.25054	down
AT1G13300.1	875	184	-2.24958	down
AT1G10657.2	57	12	-2.24793	down
AT2G48150.1	38	8	-2.24793	down
AT5G47530.1	38	8	-2.24793	down
AT4G12270.1	19	4	-2.24793	down
AT3G03660.2	19	4	-2.24793	down
AT3G29370.1	241	51	-2.24046	down
AT5G66390.1	198	42	-2.23704	down
AT1G73550.1	33	7	-2.23704	down
ATCG00140.1	476	101	-2.23661	down
AT4G36610.1	278	59	-2.2363	down
AT1G08380.1	82719	17572	-2.23494	down
AT5G54270.1	167249	35539	-2.23452	down
AT1G72360.1	234	50	-2.22651	down
AT2G45220.1	2714	580	-2.2263	down
AT1G67030.1	173	37	-2.22517	down
AT5G18130.2	1019	218	-2.22475	down
AT5G10430.1	4292	919	-2.22351	down
AT5G20260.1	28	6	-2.22239	down
AT2G04500.1	28	6	-2.22239	down
AT1G50190.1	28	6	-2.22239	down
AT2G39040.1	28	6	-2.22239	down
AT3G59370.1	28	6	-2.22239	down
AT1G48670.1	28	6	-2.22239	down
AT2G13360.1	22976	4924	-2.22222	down
AT3G54890.1	68216	14622	-2.22197	down
AT1G56550.1	93	20	-2.21723	down
AT4G27450.1	18245	3933	-2.2138	down
AT4G36410.1	829	179	-2.21141	down
AT2G21020.1	60	13	-2.20645	down
AT5G44585.1	92	20	-2.20163	down
AT1G66960.1	46	10	-2.20163	down
ATMG00280.1	23	5	-2.20163	down
AT1G79700.1	996	217	-2.19845	down
AT5G63600.1	724	158	-2.19607	down
AT2G46750.1	476	104	-2.19438	down
AT1G53620.1	32	7	-2.19265	down
AT1G20900.1	1668	365	-2.19215	down
AT5G49360.1	30940	6803	-2.18523	down
AT2G22920.1	109	24	-2.18322	down
AT5G62280.1	3810	840	-2.18133	down
AT1G33750.1	86	19	-2.17834	down
AT2G43920.3	352	78	-2.17403	down
AT2G25980.1	221	49	-2.17319	down
AT1G68520.1	12453	2767	-2.1701	down
AT2G42850.1	54	12	-2.16993	down
AT5G05840.1	36	8	-2.16993	down
AT4G19720.1	27	6	-2.16993	down
AT1G73550.2	18	4	-2.16993	down
AT1G10400.1	36	8	-2.16993	down
AT3G57110.1	27	6	-2.16993	down
AT4G33930.1	27	6	-2.16993	down
AT4G00580.1	18	4	-2.16993	down
AT4G20235.1	18	4	-2.16993	down
AT3G48400.1	18	4	-2.16993	down
AT3G54310.1	18	4	-2.16993	down
AT3G26740.1	11801	2627	-2.16742	down
AT5G52570.2	274	61	-2.16729	down
AT2G35585.1	112	25	-2.1635	down
AT1G70850.1	318	71	-2.16314	down
AT5G01015.1	380	85	-2.16046	down
AT1G08630.5	76	17	-2.16046	down
AT1G70990.1	165	37	-2.15687	down
AT4G23700.1	1033	233	-2.14844	down
AT4G14630.1	269	61	-2.14073	down
AT3G32223.1	22	5	-2.1375	down
AT4G20140.1	312	71	-2.13566	down
AT4G19810.1	4550	1037	-2.13345	down
AT3G23080.2	807	184	-2.13286	down
AT2G03200.1	241	55	-2.13153	down
AT2G20570.1	5553	1268	-2.13071	down
AT5G62360.1	105	24	-2.12928	down
AT5G03310.1	70	16	-2.12928	down
AT5G41820.1	35	8	-2.12928	down
AT2G32610.1	35	8	-2.12928	down
ATCG00120.1	1854	424	-2.12851	down
AT1G25440.1	6982	1597	-2.12828	down
AT4G12800.1	118669	27243	-2.12299	down
AT1G18020.1	2236	514	-2.12108	down
AT2G15890.2	1444	332	-2.12082	down
AT1G11540.1	100	23	-2.12029	down
AT1G31330.1	125259	28838	-2.11887	down
AT5G53048.1	864	199	-2.11826	down
AT3G45638.1	26	6	-2.11548	down
AT5G48175.1	26	6	-2.11548	down
AT4G11480.1	26	6	-2.11548	down
AT3G30775.1	11627	2692	-2.11073	down
AT1G51270.2	246	57	-2.10962	down
ATCG00560.1	56	13	-2.10692	down
AT1G73965.1	56	13	-2.10692	down
AT4G10340.1	214937	49941	-2.10562	down
AT5G40730.1	525	122	-2.10544	down
AT1G21320.1	494	115	-2.10288	down
AT5G53980.1	451	105	-2.10274	down
AT1G26390.1	862	201	-2.10049	down
AT5G20630.1	6760	1579	-2.09801	down
AT5G21430.1	933	218	-2.09755	down
AT3G61028.1	47	11	-2.09516	down
AT5G14740.4	7165	1677	-2.09508	down
AT2G21100.1	145	34	-2.09245	down
AT2G46970.1	584	137	-2.09179	down
AT1G15820.1	160710	37707	-2.09156	down
AT3G46780.1	33473	7856	-2.09113	down
AT4G17810.1	566	133	-2.08938	down
AT1G55670.1	88414	20780	-2.08908	down
AT1G51402.1	4188	985	-2.08807	down
AT5G21170.2	1917	451	-2.08765	down
AT5G23190.1	187	44	-2.08746	down
AT4G38820.1	204	48	-2.08746	down
AT1G66990.1	34	8	-2.08746	down
AT4G32860.1	34	8	-2.08746	down
AT3G62499.1	17	4	-2.08746	down
AT5G33250.1	17	4	-2.08746	down
AT1G16440.1	17	4	-2.08746	down
AT3G19310.1	17	4	-2.08746	down
AT2G04680.1	17	4	-2.08746	down
AT3G19850.1	4432	1045	-2.08445	down
AT2G17880.1	1622	383	-2.08236	down
AT1G17990.2	2185	516	-2.08219	down
AT4G28080.1	36115	8544	-2.07961	down
AT3G22060.1	3038	719	-2.07906	down
AT3G05630.1	3198	758	-2.0769	down
AT4G13495.1	3465	822	-2.07565	down
ATCG00680.1	2920	695	-2.07088	down
AT2G32270.1	210	50	-2.07039	down
AT5G11920.2	84	20	-2.07039	down
AT3G11550.1	42	10	-2.07039	down
AT5G20810.1	21	5	-2.07039	down
AT4G25170.2	1954	466	-2.06803	down
AT1G76800.1	599	143	-2.06654	down
ATCG00520.1	251	60	-2.06465	down
AT5G48110.1	46	11	-2.06413	down
AT1G51400.1	17949	4299	-2.06183	down
AT1G52190.1	16976	4066	-2.06181	down
AT5G58660.1	363	87	-2.06088	down
AT1G17990.1	2572	617	-2.05955	down
AT2G07798.1	25	6	-2.05889	down
AT4G19920.1	25	6	-2.05889	down
AT5G12050.1	3401	817	-2.05755	down
AT3G18980.2	996	240	-2.05311	down
AT4G13420.1	547	132	-2.051	down
AT1G26310.1	29	7	-2.05063	down
AT2G03360.2	29	7	-2.05063	down
AT3G19680.1	5493	1328	-2.04834	down
AT3G18980.1	1245	301	-2.04831	down
AT1G57990.1	5622	1362	-2.04536	down
AT2G28305.1	623	151	-2.04468	down
AT2G04800.2	33	8	-2.04439	down
AT5G45340.1	704	171	-2.04158	down
AT3G13760.1	156	38	-2.03747	down
AT4G13495.2	3243	790	-2.0374	down
AT1G02310.1	41	10	-2.03562	down
AT3G47040.1	41	10	-2.03562	down
AT1G77330.1	483	118	-2.03324	down
AT4G39675.1	192	47	-2.03037	down
AT3G08490.1	49	12	-2.02975	down
AT1G50040.1	306	75	-2.02857	down
AT2G17280.1	484	119	-2.02405	down
AT5G16900.1	61	15	-2.02385	down
AT1G02640.1	5857	1441	-2.02309	down
AT1G70850.3	280	69	-2.02076	down
AT1G10060.1	304	75	-2.01911	down
AT3G04570.1	275	68	-2.01582	down
AT4G27654.1	93	23	-2.0156	down
AT1G66390.1	287	71	-2.01516	down
AT1G52240.1	97	24	-2.01495	down
AT4G25170.1	2532	627	-2.01374	down
AT3G03870.2	1267	314	-2.01258	down
AT1G72610.1	25205	6250	-2.01178	down
AT1G50560.1	153	38	-2.00946	down
AT3G50970.1	169	42	-2.00856	down
AT1G21326.1	316	79	-2	down
AT5G05430.1	72	18	-2	down
AT5G20860.1	52	13	-2	down
AT1G42560.1	20	5	-2	down
AT1G47271.1	56	14	-2	down
AT3G16120.1	32	8	-2	down
AT4G25310.1	36	9	-2	down
AT2G37030.1	24	6	-2	down
AT1G13610.1	32	8	-2	down
AT2G01580.1	24	6	-2	down
AT4G01925.1	24	6	-2	down
AT4G10720.1	24	6	-2	down
AT4G06555.1	16	4	-2	down
AT5G42785.1	16	4	-2	down
AT1G06170.2	20	5	-2	down
AT4G08450.1	16	4	-2	down
AT1G51190.1	16	4	-2	down
ATCG00960.1	16	4	-2	down
AT5G01530.1	135870	34139	-1.99273	down
AT4G08040.1	127	32	-1.98868	down
AT4G30110.1	1833	463	-1.98512	down
AT4G25260.1	2854	721	-1.98491	down
AT5G21430.2	585	148	-1.98284	down
AT2G34420.1	418466	105936	-1.98192	down
AT5G21170.1	3198	811	-1.9794	down
AT5G13990.1	189	48	-1.97728	down
AT5G14740.3	6654	1692	-1.97549	down
AT5G14740.5	6888	1752	-1.97508	down
AT2G48140.1	330	84	-1.974	down
AT1G08630.3	110	28	-1.974	down
AT5G26114.1	51	13	-1.97199	down
AT1G48690.1	51	13	-1.97199	down
AT4G28750.1	57305	14619	-1.97082	down
AT2G15890.1	2501	639	-1.96862	down
AT3G03870.1	708	181	-1.96776	down
AT1G23060.2	258	66	-1.96683	down
AT2G34620.1	1829	468	-1.96647	down
AT2G20260.1	16612	4253	-1.96567	down
AT2G14247.1	679	174	-1.96432	down
AT3G62780.1	78	20	-1.96347	down
AT2G45800.1	39	10	-1.96347	down
AT5G02780.2	144	37	-1.96047	down
AT1G70985.1	233	60	-1.9573	down
AT2G25130.1	62	16	-1.9542	down
AT4G04130.1	267	69	-1.95217	down
AT4G04655.1	89	23	-1.95217	down
AT2G17280.2	375	97	-1.95083	down
AT5G14740.2	8556	2214	-1.95028	down
AT5G42250.1	846	219	-1.94973	down
AT1G49860.1	448	116	-1.94937	down
AT2G22980.1	278	72	-1.94902	down
AT1G04660.1	54	14	-1.94753	down
AT1G30380.1	65325	16969	-1.94473	down
AT3G09220.1	511	133	-1.9419	down
AT2G29750.1	545	142	-1.94037	down
AT4G24230.3	460	120	-1.9386	down
AT2G16005.1	23	6	-1.9386	down
AT4G15160.1	640	167	-1.93822	down
AT2G29300.1	674	176	-1.93717	down
AT4G23510.1	337	88	-1.93717	down
AT5G06570.2	111	29	-1.93643	down
AT5G64410.1	2892	756	-1.93561	down
AT4G13800.1	65	17	-1.9349	down
AT5G51670.1	978	256	-1.93369	down
AT4G29800.1	84	22	-1.93289	down
AT4G25160.1	244	64	-1.93074	down
AT5G45820.1	1135	298	-1.92931	down
AT3G45260.1	1857	488	-1.92802	down
AT5G14740.1	10270	2701	-1.92687	down
AT5G14120.1	19343	5088	-1.92664	down
AT1G63910.1	38	10	-1.926	down
AT1G54095.1	19	5	-1.926	down
AT1G73410.1	38	10	-1.926	down
AT1G59940.1	38	10	-1.926	down
AT5G05290.1	19	5	-1.926	down
AT4G35380.1	391	103	-1.92452	down
AT3G01290.1	9578	2526	-1.92287	down
AT4G31020.1	307	81	-1.92224	down
AT3G17790.1	7128	1882	-1.92123	down
AT5G22920.1	2636	696	-1.92119	down
AT4G22610.1	53	14	-1.92057	down
AT1G09170.1	53	14	-1.92057	down
AT4G16540.1	140	37	-1.91983	down
AT1G78990.1	87	23	-1.91938	down
AT1G08630.1	102	27	-1.91754	down
AT5G19790.1	34	9	-1.91754	down
AT5G40451.1	4028	1067	-1.9165	down
AT2G20870.1	83	22	-1.91561	down
AT4G06477.1	362	96	-1.91488	down
AT5G02780.1	230	61	-1.91475	down
AT3G02140.1	1516	403	-1.91142	down
AT4G13395.1	676	180	-1.90903	down
AT3G16140.1	35436	9442	-1.90805	down
AT5G67020.1	319	85	-1.90802	down
AT1G77520.1	75	20	-1.90689	down
ATMG00630.1	60	16	-1.90689	down
AT5G58010.1	45	12	-1.90689	down
AT4G22680.1	45	12	-1.90689	down
AT2G39370.1	30	8	-1.90689	down
AT5G06090.1	30	8	-1.90689	down
AT1G65310.1	1510	403	-1.9057	down
AT5G44550.1	774	207	-1.9027	down
AT1G02470.1	183	49	-1.90099	down
AT5G14060.2	4024	1078	-1.90027	down
AT3G62960.1	138	37	-1.89907	down
AT4G18610.1	134	36	-1.89616	down
AT5G45340.2	629	169	-1.89604	down
AT5G64040.2	25202	6785	-1.89312	down
AT1G25025.1	26	7	-1.89308	down
AT2G42170.1	438	118	-1.89214	down
AT1G02810.1	419	113	-1.89063	down
AT5G36180.1	63	17	-1.88982	down
AT4G33330.2	63	17	-1.88982	down
AT1G61520.2	58377	15756	-1.8895	down
AT5G65790.1	163	44	-1.8893	down
AT4G39710.1	2103	568	-1.88849	down
AT4G37400.1	74	20	-1.88753	down
AT5G55570.1	37	10	-1.88753	down
AT1G75380.1	4321	1170	-1.88486	down
AT3G46720.1	96	26	-1.88452	down
AT1G35250.1	96	26	-1.88452	down
AT3G59350.1	572	155	-1.88375	down
AT5G59680.1	321	87	-1.88349	down
AT1G15210.1	1552	421	-1.88224	down
AT1G61520.1	95858	26026	-1.88095	down
AT1G08630.4	92	25	-1.87971	down
AT4G37010.2	103	28	-1.87915	down
AT5G02020.2	353	96	-1.87856	down
ATCG00550.1	110	30	-1.87447	down
AT4G37022.1	44	12	-1.87447	down
AT5G44620.1	55	15	-1.87447	down
AT3G03650.1	22	6	-1.87447	down
AT2G07784.1	22	6	-1.87447	down
AT2G03770.1	22	6	-1.87447	down
AT4G03040.1	22	6	-1.87447	down
AT2G19590.1	3834	1046	-1.87397	down
AT2G18150.1	1246	341	-1.86946	down
AT3G23510.1	168	46	-1.86876	down
AT5G64040.1	33650	9226	-1.86683	down
AT3G23190.1	153	42	-1.86507	down
AT3G53720.1	2924	803	-1.86447	down
AT1G30110.1	710	195	-1.86434	down
AT1G10480.1	91	25	-1.86394	down
AT1G06980.1	80	22	-1.8625	down
AT3G13784.1	40	11	-1.8625	down
AT5G17350.1	631	174	-1.85855	down
AT3G52790.1	58	16	-1.85798	down
AT5G07040.1	29	8	-1.85798	down
AT5G52570.1	449	124	-1.85638	down
AT3G01440.1	408	113	-1.85225	down
AT1G15380.1	119	33	-1.85042	down
AT1G75380.3	4695	1302	-1.8504	down
AT1G51270.3	137	38	-1.8501	down
AT5G58860.1	721	200	-1.85	down
AT5G62480.1	173	48	-1.84967	down
AT1G75380.2	5318	1476	-1.84919	down
AT3G16130.1	2225	618	-1.84813	down
AT5G62040.1	18	5	-1.848	down
AT3G16800.3	295	82	-1.84702	down
AT1G23200.1	259	72	-1.84688	down
AT4G02770.1	87056	24213	-1.84616	down
AT3G10040.1	7161	1996	-1.84305	down
AT4G11910.1	297	83	-1.83928	down
AT1G33170.1	1964	549	-1.83892	down
AT5G09480.1	450	126	-1.8365	down
AT3G14362.1	25	7	-1.8365	down
AT3G21055.1	37736	10574	-1.83542	down
AT5G49120.1	164	46	-1.83399	down
AT2G27000.1	114	32	-1.83289	down
AT1G15830.1	748	210	-1.83265	down
AT3G59850.1	39	11	-1.82597	down
AT2G31910.1	39	11	-1.82597	down
AT2G43920.2	248	70	-1.82491	down
AT5G65207.1	1385	391	-1.82465	down
AT2G40330.1	3459	980	-1.8195	down
AT3G47580.1	120	34	-1.81943	down
AT5G66080.1	554	157	-1.81912	down
AT5G44130.1	8186	2321	-1.81841	down
AT2G32160.1	260	74	-1.81291	down
AT3G59350.2	534	152	-1.81277	down
AT4G29780.1	2835	807	-1.81271	down
AT5G63560.1	330	94	-1.81173	down
AT2G42220.1	12519	3576	-1.8077	down
AT3G28770.1	168	48	-1.80735	down
AT1G08500.1	182	52	-1.80735	down
AT1G52770.1	77	22	-1.80735	down
AT5G09520.1	63	18	-1.80735	down
AT5G10340.1	49	14	-1.80735	down
AT5G49780.1	56	16	-1.80735	down
AT3G45430.1	63	18	-1.80735	down
AT5G23700.1	49	14	-1.80735	down
AT5G46370.1	49	14	-1.80735	down
AT5G45240.1	35	10	-1.80735	down
AT5G11290.1	28	8	-1.80735	down
AT5G23780.1	35	10	-1.80735	down
AT4G39403.1	21	6	-1.80735	down
AT5G48290.1	101	29	-1.80023	down
AT1G33055.1	2751	790	-1.80003	down
AT4G38825.1	247	71	-1.79862	down
AT2G29290.1	1433	412	-1.79832	down
ATCG00130.1	722	208	-1.79542	down
AT5G04190.1	1405	405	-1.79458	down
AT5G09470.1	267	77	-1.79391	down
AT3G32040.1	52	15	-1.79355	down
AT1G23730.1	3868	1118	-1.79067	down
AT1G01110.2	318	92	-1.78932	down
AT2G41100.1	10137	2933	-1.78918	down
AT4G30640.1	38	11	-1.7885	down
AT5G34800.1	708	205	-1.78813	down
AT1G08650.1	3434	995	-1.78712	down
AT1G20440.1	6180	1792	-1.78604	down
AT4G36850.1	3919	1139	-1.78272	down
AT3G11110.1	172	50	-1.78241	down
AT5G51060.1	172	50	-1.78241	down
AT2G30570.1	60676	17651	-1.78138	down
AT2G47950.1	55	16	-1.78136	down
AT3G01070.1	55	16	-1.78136	down
AT4G21280.1	35725	10409	-1.7791	down
AT2G18470.1	96	28	-1.77761	down
AT2G06520.1	74244	21673	-1.77638	down
AT5G65430.1	5335	1558	-1.77579	down
AT4G08112.1	58	17	-1.77052	down
AT2G40130.2	167	49	-1.76899	down
AT5G37690.1	477	140	-1.76856	down
AT2G47015.1	749	220	-1.76746	down
AT1G18970.1	289	85	-1.76553	down
AT5G37478.1	68	20	-1.76553	down
AT3G45530.1	68	20	-1.76553	down
AT1G32080.1	7384	2180	-1.76007	down
AT3G16800.1	315	93	-1.76005	down
AT3G05890.1	237	70	-1.75946	down
AT1G02900.1	457	135	-1.75923	down
AT4G21280.2	18216	5384	-1.75846	down
AT1G70850.2	223	66	-1.75651	down
AT4G25750.1	797	236	-1.75579	down
AT5G25840.1	1415	419	-1.75578	down
AT4G07960.1	233	69	-1.75566	down
AT2G37750.1	287	85	-1.75552	down
AT1G52750.1	422	125	-1.75531	down
AT4G29930.3	27	8	-1.75489	down
AT1G18980.1	364	108	-1.75291	down
AT1G68110.1	276	82	-1.75097	down
AT4G15560.1	32905	9781	-1.75025	down
AT3G60670.1	74	22	-1.75002	down
AT1G01110.1	178	53	-1.74781	down
AT2G39570.1	5664	1687	-1.74736	down
AT5G14150.1	47	14	-1.74723	down
AT5G14060.1	4378	1305	-1.74622	down
AT1G19540.1	1211	361	-1.74613	down
AT1G15825.1	181	54	-1.74496	down
AT1G12080.1	268	80	-1.74416	down
AT4G34380.1	77	23	-1.74322	down
AT5G39530.1	3659	1093	-1.74316	down
AT4G30370.1	398	119	-1.74181	down
AT4G31020.2	234	70	-1.74108	down
AT5G40450.2	23380	6997	-1.74047	down
AT4G24230.5	431	129	-1.74032	down
AT3G62550.1	1124	337	-1.73782	down
AT5G40630.1	80	24	-1.73697	down
AT5G51530.1	30	9	-1.73697	down
AT5G63595.1	60	18	-1.73697	down
AT5G41675.1	20	6	-1.73697	down
AT3G14530.1	20	6	-1.73697	down
AT1G06680.2	60189	18063	-1.73646	down
AT5G65300.1	533	160	-1.73606	down
AT2G27930.1	113	34	-1.73272	down
ATCG00710.1	156	47	-1.73081	down
AT4G34060.1	136	41	-1.72991	down
AT3G09790.1	159	48	-1.72792	down
AT2G15040.1	192	58	-1.72698	down
AT2G41100.3	7201	2176	-1.72652	down
AT5G02350.1	43	13	-1.72583	down
AT5G54530.1	625	189	-1.72547	down
AT4G20230.1	109	33	-1.72379	down
AT4G17280.1	231	70	-1.72247	down
AT2G17080.1	33	10	-1.72247	down
AT2G25900.1	4771	1448	-1.72023	down
AT1G06680.1	85627	25993	-1.71994	down
AT1G73540.1	3224	979	-1.71947	down
AT3G55646.1	102	31	-1.71823	down
AT5G28610.1	46	14	-1.71621	down
AT4G16230.1	23	7	-1.71621	down
AT4G33790.1	105	32	-1.71425	down
AT3G58850.1	607	185	-1.71417	down
AT5G65040.1	351	107	-1.71386	down
AT3G45280.1	59	18	-1.71272	down
AT3G21870.1	154	47	-1.7122	down
AT5G61440.1	582	178	-1.70914	down
AT4G24230.4	451	138	-1.70846	down
AT1G03400.1	1604	492	-1.70494	down
AT5G18050.1	189	58	-1.70426	down
AT3G23870.1	114	35	-1.70361	down
AT3G25830.1	78	24	-1.70044	down
AT4G28700.1	39	12	-1.70044	down
AT3G16900.1	26	8	-1.70044	down
AT1G70885.1	26	8	-1.70044	down
AT3G06070.1	1901	586	-1.69779	down
AT5G40450.1	24195	7477	-1.69418	down
AT2G41100.2	4622	1429	-1.69351	down
AT1G31050.1	84	26	-1.69188	down
AT2G05100.1	86177	26688	-1.69111	down
AT2G34770.1	2989	926	-1.69058	down
AT3G62410.1	4076	1263	-1.6903	down
ATCG00010.1	116	36	-1.68806	down
AT1G18140.1	161	50	-1.68706	down
AT3G49330.1	103	32	-1.6865	down
AT2G21045.1	177	55	-1.68625	down
AT2G44570.1	267	83	-1.68566	down
AT4G26220.1	282	88	-1.68012	down
AT3G50350.1	1035	323	-1.68002	down
AT1G10060.3	240	75	-1.67807	down
AT4G12330.1	64	20	-1.67807	down
AT4G31230.1	16	5	-1.67807	down
AT2G39690.2	211	66	-1.67671	down
AT5G62480.2	99	31	-1.67516	down
AT4G20390.1	284	89	-1.67401	down
AT3G20600.1	475	149	-1.67262	down
AT1G30730.1	363	114	-1.67094	down
AT1G14080.1	89	28	-1.66838	down
AT4G31877.1	111	35	-1.66513	down
ATCG00720.1	907	286	-1.66509	down
AT4G16780.1	2520	795	-1.6644	down
AT3G01840.1	57	18	-1.66297	down
AT1G02630.2	19	6	-1.66297	down
AT3G13250.1	19	6	-1.66297	down
AT1G29179.1	19	6	-1.66297	down
AT5G07570.1	155	49	-1.66141	down
AT2G43820.1	5377	1700	-1.66127	down
AT1G58561.1	1100	348	-1.66034	down
AT3G55500.1	442	140	-1.65862	down
AT1G13635.1	101	32	-1.65821	down
AT3G29270.1	574	182	-1.65711	down
AT1G78815.1	82	26	-1.65711	down
AT4G12690.1	475	151	-1.65338	down
AT4G13235.1	88	28	-1.65208	down
AT5G52020.1	22	7	-1.65208	down
AT5G38970.2	22	7	-1.65208	down
AT4G09770.1	22	7	-1.65208	down
AT2G43060.1	2582	822	-1.65128	down
AT5G65430.2	4095	1305	-1.64981	down
AT4G34970.1	615	196	-1.64973	down
AT5G14565.1	3417	1091	-1.64708	down
AT5G10720.1	72	23	-1.64636	down
AT1G34670.1	100	32	-1.64386	down
AT5G22794.1	75	24	-1.64386	down
AT1G67265.1	25	8	-1.64386	down
AT1G47990.1	25	8	-1.64386	down
AT1G16390.1	2715	869	-1.64352	down
AT4G17460.1	3104	996	-1.63991	down
AT1G12570.1	377	121	-1.63956	down
AT3G27900.1	56	18	-1.63743	down
AT5G03360.1	1051	338	-1.63667	down
AT2G40130.1	202	65	-1.63584	down
AT2G35770.1	118	38	-1.63472	down
AT1G79760.1	180	58	-1.63387	down
AT5G04970.1	90	29	-1.63387	down
AT1G20340.1	99818	32171	-1.63354	down
AT2G04800.1	31	10	-1.63227	down
AT3G05858.1	31	10	-1.63227	down
AT1G10060.2	344	111	-1.63185	down
AT1G21540.1	483	156	-1.63048	down
AT3G44540.1	71	23	-1.62619	down
AT1G22740.1	571	185	-1.62597	down
AT3G55710.1	216	70	-1.6256	down
AT1G79040.1	172227	55816	-1.62556	down
AT3G15540.1	724	235	-1.62333	down
AT2G07671.1	499	162	-1.62305	down
AT1G02950.1	80	26	-1.62149	down
AT4G36770.1	80	26	-1.62149	down
AT5G05420.1	80	26	-1.62149	down
AT5G09530.1	1178	384	-1.61716	down
AT1G48500.3	46	15	-1.61667	down
AT5G48560.1	735	240	-1.61471	down
AT1G75190.1	306	100	-1.61353	down
AT2G29740.1	306	100	-1.61353	down
AT5G14570.1	3400	1112	-1.61238	down
AT5G63590.1	321	105	-1.61218	down
AT4G34060.2	55	18	-1.61143	down
AT2G46220.1	11631	3814	-1.6086	down
AT5G27290.2	314	103	-1.60812	down
AT4G35900.1	454	149	-1.60738	down
AT1G22220.1	766	252	-1.60392	down
AT1G54660.1	626	206	-1.60352	down
AT4G23310.1	85	28	-1.60204	down
AT5G34810.1	85	28	-1.60204	down
AT5G18630.3	783	258	-1.60164	down
AT2G29290.2	2036	672	-1.5992	down
AT3G54050.1	24137	7970	-1.59859	down
AT1G17700.1	675	223	-1.59784	down
AT4G24230.1	805	266	-1.59756	down
AT1G13448.1	115	38	-1.59756	down
AT3G50470.1	133	44	-1.59585	down
AT2G37025.2	136	45	-1.59561	down
AT1G18300.1	2046	677	-1.59558	down
AT1G58290.1	17125	5671	-1.59443	down
AT1G68850.1	178	59	-1.59309	down
AT1G74880.1	3571	1185	-1.59144	down
AT2G32990.1	1616	537	-1.58943	down
AT1G08930.1	7700	2559	-1.58928	down
AT1G51830.1	276	92	-1.58496	down
AT2G22920.2	156	52	-1.58496	down
AT4G03038.1	66	22	-1.58496	down
AT1G70920.1	51	17	-1.58496	down
AT2G47140.1	63	21	-1.58496	down
AT2G16760.1	51	17	-1.58496	down
AT4G32780.1	54	18	-1.58496	down
AT1G22010.1	15	5	-1.58496	down
AT5G45770.1	36	12	-1.58496	down
AT5G05530.1	30	10	-1.58496	down
AT5G42500.1	39	13	-1.58496	down
AT5G39000.1	30	10	-1.58496	down
AT5G05965.1	27	9	-1.58496	down
AT3G09960.1	30	10	-1.58496	down
AT3G26134.1	30	10	-1.58496	down
AT4G33280.1	42	14	-1.58496	down
AT1G27380.1	24	8	-1.58496	down
AT1G13530.1	24	8	-1.58496	down
ATCG00310.1	15	5	-1.58496	down
AT1G50310.1	18	6	-1.58496	down
AT3G30350.1	21	7	-1.58496	down
AT1G55780.1	18	6	-1.58496	down
AT3G27950.1	18	6	-1.58496	down
AT4G10720.2	18	6	-1.58496	down
AT4G18940.1	18	6	-1.58496	down
AT5G06070.1	18	6	-1.58496	down
AT1G01990.1	1724	576	-1.58162	down
AT5G41040.1	365	122	-1.58102	down
AT3G45160.1	4290	1434	-1.58093	down
AT5G47590.1	785	263	-1.57763	down
AT2G23540.1	546	183	-1.57706	down
AT1G15010.1	134	45	-1.57424	down
AT5G19940.2	5714	1920	-1.57339	down
ATCG00280.1	8895	2989	-1.57333	down
AT5G63130.1	740	249	-1.57138	down
AT4G39090.1	26831	9039	-1.56967	down
AT5G10946.1	92	31	-1.56937	down
AT3G07970.1	89	30	-1.56884	down
AT1G13750.1	1566	528	-1.56847	down
AT1G30280.1	151	51	-1.56598	down
AT4G24140.1	595	201	-1.56569	down
AT4G38420.1	4079	1378	-1.56564	down
AT1G15670.1	6695	2262	-1.56549	down
AT5G34825.1	145	49	-1.5652	down
AT2G40370.1	204	69	-1.5639	down
AT3G13270.1	68	23	-1.5639	down
AT2G40610.1	3323	1125	-1.56256	down
AT2G46950.1	62	21	-1.56188	down
AT3G61260.1	6443	2183	-1.56142	down
AT5G03640.1	59	20	-1.56071	down
AT4G20240.1	312	106	-1.55748	down
AT2G34020.1	103	35	-1.55722	down
AT4G01250.1	1556	529	-1.5565	down
AT5G66570.1	186812	63534	-1.55599	down
AT5G41040.2	332	113	-1.55486	down
AT2G26220.1	41	14	-1.5502	down
AT5G55590.1	41	14	-1.5502	down
AT2G39110.1	199	68	-1.54916	down
AT1G67740.1	59187	20240	-1.54807	down
AT2G39410.2	70	24	-1.54432	down
AT2G28400.1	1184	406	-1.54412	down
AT5G27290.1	451	155	-1.54086	down
AT1G30282.1	61	21	-1.53842	down
AT2G18370.1	418	144	-1.53743	down
AT4G01140.1	29	10	-1.53605	down
AT3G30875.1	197	68	-1.53459	down
AT1G72150.1	32762	11310	-1.53442	down
AT2G23030.1	84	29	-1.53434	down
AT2G32830.1	605	209	-1.53343	down
AT1G49900.1	110	38	-1.53343	down
AT3G13980.1	1068	369	-1.53322	down
AT4G23400.1	12654	4379	-1.53092	down
AT3G49930.1	52	18	-1.53051	down
AT4G31970.1	277	96	-1.52878	down
AT3G03820.1	248	86	-1.52793	down
AT1G55380.1	121	42	-1.52655	down
AT4G01460.1	668	232	-1.52572	down
AT3G12710.1	5473	1903	-1.52406	down
AT4G25080.2	3824	1330	-1.52366	down
AT3G15240.2	92	32	-1.52356	down
AT1G01046.1	46	16	-1.52356	down
AT5G07390.1	69	24	-1.52356	down
AT1G24130.1	23	8	-1.52356	down
AT4G11780.1	23	8	-1.52356	down
AT1G09240.1	1790	623	-1.52266	down
AT1G14520.1	135	47	-1.52223	down
AT4G35030.1	132	46	-1.52083	down
AT3G10420.1	3899	1359	-1.52056	down
AT5G59490.1	63	22	-1.51785	down
AT4G23060.1	1400	489	-1.51752	down
AT4G25080.4	3212	1123	-1.51611	down
AT5G44190.1	5462	1910	-1.51586	down
AT5G09300.1	406	142	-1.51559	down
AT3G02840.1	220	77	-1.51457	down
AT4G26890.1	140	49	-1.51457	down
AT1G34580.1	120	42	-1.51457	down
AT5G22200.1	20	7	-1.51457	down
AT3G03500.1	20	7	-1.51457	down
AT1G51840.1	97	34	-1.51245	down
AT5G38430.1	54026	18941	-1.51214	down
AT1G74470.1	65955	23138	-1.51122	down
AT3G08860.1	4874	1711	-1.51027	down
AT5G19410.1	94	33	-1.51019	down
AT5G02760.1	10435	3666	-1.50915	down
AT2G07727.1	307	108	-1.50721	down
AT1G08930.2	7548	2657	-1.5063	down
AT1G13420.1	88	31	-1.50524	down
AT4G33970.1	68	24	-1.5025	down
AT2G44010.1	34	12	-1.5025	down
AT1G14240.1	34	12	-1.5025	down
AT3G14981.1	34	12	-1.5025	down
AT4G16810.1	17	6	-1.5025	down
AT3G56780.1	17	6	-1.5025	down
AT1G23070.1	17	6	-1.5025	down
AT4G28170.1	17	6	-1.5025	down
AT3G18715.1	17	6	-1.5025	down
AT4G10510.1	17	6	-1.5025	down
AT2G31030.1	17	6	-1.5025	down
AT3G48523.1	17	6	-1.5025	down
AT5G15150.1	906	320	-1.50144	down
AT1G67090.2	193881	68523	-1.50051	down
AT2G43050.1	198	70	-1.50007	down
AT5G28770.3	758	268	-1.49996	down
AT1G53870.1	164	58	-1.49957	down
AT5G28010.1	82	29	-1.49957	down
AT1G80920.1	18009	6371	-1.49913	down
AT3G48080.1	373	132	-1.49864	down
ATMG00650.1	96	34	-1.4975	down
AT5G16030.3	2216	786	-1.49536	down
AT1G02470.2	124	44	-1.49476	down
AT2G02710.2	1059	376	-1.4939	down
AT3G50140.1	152	54	-1.49304	down
AT2G18660.1	995	354	-1.49095	down
AT1G09350.1	73	26	-1.48938	down
AT1G18870.1	73	26	-1.48938	down
AT5G07010.1	873	311	-1.48907	down
AT3G26310.1	522	186	-1.48875	down
AT4G34770.1	1351	482	-1.48692	down
AT1G22530.1	9578	3420	-1.48573	down
AT5G02580.2	70	25	-1.48543	down
AT5G06760.1	28	10	-1.48543	down
AT2G45135.1	151	54	-1.48352	down
AT1G11210.1	341	122	-1.48289	down
AT2G44290.1	1890	677	-1.48116	down
AT5G66110.1	134	48	-1.48113	down
AT4G03540.1	67	24	-1.48113	down
AT4G26540.1	1848	662	-1.48106	down
AT5G03960.1	173	62	-1.48043	down
AT4G19530.1	5066	1819	-1.4777	down
AT1G14280.1	4067	1461	-1.47701	down
AT5G25160.1	128	46	-1.47644	down
AT3G51400.1	214	77	-1.47468	down
AT5G05340.1	842	303	-1.4745	down
AT2G35380.2	50	18	-1.47393	down
AT1G16150.1	25	9	-1.47393	down
AT3G10590.1	50	18	-1.47393	down
AT1G58602.1	5309	1913	-1.4726	down
AT4G19515.1	529	191	-1.4697	down
AT3G26200.1	4622	1669	-1.46953	down
AT5G66400.1	72	26	-1.46949	down
AT1G09340.1	24932	9006	-1.46904	down
AT4G31240.1	617	223	-1.46823	down
AT1G51790.1	1396	505	-1.46694	down
AT2G07687.1	138	50	-1.46467	down
AT5G06530.1	1915	694	-1.46434	down
AT1G67090.1	276561	100258	-1.46388	down
AT4G09160.1	3788	1374	-1.46305	down
AT1G22490.1	237	86	-1.46248	down
AT1G22440.1	336	122	-1.46158	down
AT3G10420.2	4404	1601	-1.45984	down
AT3G11430.1	99	36	-1.45943	down
AT5G03620.1	44	16	-1.45943	down
AT1G08320.2	44	16	-1.45943	down
AT5G57520.1	22	8	-1.45943	down
AT4G00910.1	44	16	-1.45943	down
AT1G14240.3	22	8	-1.45943	down
AT4G36105.1	44	16	-1.45943	down
AT2G46990.1	22	8	-1.45943	down
AT1G76952.1	22	8	-1.45943	down
AT3G46500.1	22	8	-1.45943	down
AT1G54820.1	1071	390	-1.45741	down
AT1G25230.1	4315	1572	-1.45676	down
AT1G11340.1	334	122	-1.45297	down
AT4G07820.1	52	19	-1.45251	down
AT1G36403.1	52	19	-1.45251	down
AT1G60950.1	54633	20001	-1.4497	down
AT1G67100.1	273	100	-1.4489	down
AT5G18010.1	221	81	-1.44805	down
AT4G02290.1	6043	2215	-1.44796	down
AT2G41570.1	30	11	-1.44746	down
AT1G61300.1	938	344	-1.44718	down
AT1G68010.1	22807	8369	-1.44635	down
AT4G20362.1	79	29	-1.4458	down
AT5G09660.4	7174	2636	-1.44443	down
AT4G25080.1	4191	1541	-1.44343	down
AT4G33770.2	399	147	-1.44057	down
AT3G20460.1	76	28	-1.44057	down
AT5G62310.1	57	21	-1.44057	down
AT2G14692.1	19	7	-1.44057	down
AT3G24518.2	179	66	-1.43942	down
AT5G65390.1	3751	1385	-1.43739	down
AT1G52870.1	2153	795	-1.43732	down
AT5G16030.1	2784	1028	-1.43732	down
AT4G33030.1	17902	6617	-1.43587	down
AT5G35630.1	24175	8941	-1.43501	down
AT2G36420.1	1311	485	-1.43461	down
AT1G15640.1	27	10	-1.43296	down
AT1G25112.1	27	10	-1.43296	down
AT5G19940.1	10778	3993	-1.43254	down
AT5G44350.1	143	53	-1.43195	down
AT1G12480.1	445	165	-1.43134	down
AT2G46820.1	17850	6619	-1.43124	down
AT3G45710.1	329	122	-1.43121	down
AT4G31240.2	461	171	-1.43077	down
AT4G24230.2	633	235	-1.42954	down
AT1G22570.1	813	302	-1.42871	down
AT1G62400.1	261	97	-1.42799	down
AT5G64750.1	78	29	-1.42742	down
ATMG01080.1	605	225	-1.42701	down
AT4G36450.1	43	16	-1.42626	down
AT2G46820.2	12677	4719	-1.42566	down
AT3G50820.1	44565	16598	-1.4249	down
AT5G01610.1	177	66	-1.42321	down
AT4G25760.1	252	94	-1.42269	down
AT5G48950.1	67	25	-1.42223	down
AT1G19150.1	3054	1140	-1.42167	down
AT3G48340.1	316	118	-1.42114	down
AT2G01020.1	13481	5044	-1.41829	down
AT4G05200.1	187	70	-1.41761	down
AT1G08920.1	243	91	-1.41702	down
AT1G17030.1	104	39	-1.41504	down
AT1G48500.1	80	30	-1.41504	down
AT2G40470.1	48	18	-1.41504	down
AT4G03811.1	24	9	-1.41504	down
AT3G50200.1	32	12	-1.41504	down
AT1G52330.2	32	12	-1.41504	down
AT1G77765.3	16	6	-1.41504	down
AT3G16210.1	16	6	-1.41504	down
AT3G04370.2	24	9	-1.41504	down
AT1G08860.1	16	6	-1.41504	down
AT1G44180.1	16	6	-1.41504	down
AT5G10990.1	16	6	-1.41504	down
AT2G30380.1	16	6	-1.41504	down
AT5G64000.1	885	332	-1.41449	down
AT3G14370.1	1002	376	-1.41408	down
AT1G72416.4	309	116	-1.41348	down
AT4G26830.1	165	62	-1.41213	down
AT3G24518.1	141	53	-1.41163	down
AT1G65480.1	133	50	-1.41143	down
AT4G38080.1	1000	376	-1.4112	down
AT1G44575.1	29900	11245	-1.41086	down
AT5G35630.2	18690	7035	-1.40964	down
AT1G52070.1	619	233	-1.40961	down
AT1G52800.1	122	46	-1.40718	down
AT5G06930.1	1213	458	-1.40516	down
AT1G12080.2	850	321	-1.40489	down
AT4G27260.1	4898	1851	-1.40389	down
AT1G29280.1	817	309	-1.40273	down
ATMG00590.1	222	84	-1.4021	down
AT3G02850.1	37	14	-1.4021	down
AT5G28770.1	874	331	-1.4008	down
AT4G15340.1	66	25	-1.40054	down
AT5G09660.1	8862	3359	-1.3996	down
AT1G51913.1	29	11	-1.39855	down
ATCG00070.1	337	128	-1.3966	down
AT5G44562.1	129	49	-1.39652	down
AT1G32060.1	42890	16294	-1.3963	down
AT4G24480.1	1176	447	-1.39554	down
AT3G26165.1	1145	436	-1.39295	down
AT2G47200.1	63	24	-1.39232	down
AT2G35075.1	42	16	-1.39232	down
AT2G29150.1	21	8	-1.39232	down
ATMG01390.1	21836	8322	-1.39171	down
AT1G43670.1	4844	1848	-1.39023	down
AT3G58550.1	380	145	-1.38995	down
AT1G02950.2	55	21	-1.38904	down
AT2G42540.2	144	55	-1.38857	down
ATMG01200.1	267	102	-1.38827	down
AT3G60390.1	1764	674	-1.38803	down
AT5G49350.1	123	47	-1.38793	down
AT5G27220.1	518	198	-1.38745	down
AT1G18730.1	899	344	-1.38591	down
AT2G10940.2	38671	14804	-1.38527	down
AT2G32160.2	316	121	-1.38492	down
AT1G44575.2	19676	7536	-1.38457	down
AT5G65160.1	154	59	-1.38414	down
AT1G21140.1	407	156	-1.38348	down
AT5G04238.1	133	51	-1.38286	down
AT1G30700.1	487	187	-1.38088	down
AT1G53340.1	445	171	-1.37981	down
AT2G47450.1	20316	7811	-1.37904	down
AT1G22150.1	260	100	-1.37851	down
AT1G49210.1	65	25	-1.37851	down
AT1G08320.3	52	20	-1.37851	down
AT4G35783.1	26	10	-1.37851	down
AT3G02030.1	1762	678	-1.37786	down
AT1G27020.1	11769	4534	-1.37614	down
AT4G35750.1	14336	5526	-1.37534	down
ATCG00420.1	1789	690	-1.37449	down
AT1G03340.1	114	44	-1.37346	down
AT2G34940.1	57	22	-1.37346	down
AT1G33700.2	430	166	-1.37315	down
AT1G67600.1	362	140	-1.37056	down
AT5G17230.1	4499	1741	-1.36969	down
AT2G07689.1	62	24	-1.36923	down
AT5G36260.1	62	24	-1.36923	down
AT4G14780.1	31	12	-1.36923	down
AT2G04490.1	31	12	-1.36923	down
AT4G20900.1	31	12	-1.36923	down
AT2G42430.1	31	12	-1.36923	down
AT1G12900.3	10740	4158	-1.36903	down
AT5G18630.2	1415	548	-1.36855	down
AT2G25625.1	519	201	-1.36854	down
AT5G55930.1	3727	1444	-1.36794	down
AT5G18630.1	1404	544	-1.36786	down
AT1G60140.1	6142	2381	-1.36714	down
AT1G44446.1	3343	1297	-1.36596	down
AT2G16385.1	67	26	-1.36565	down
AT1G18730.4	273	106	-1.36484	down
AT4G17670.1	975	379	-1.3632	down
AT5G16030.2	2405	935	-1.363	down
AT4G21410.1	5336	2075	-1.36265	down
AT4G12580.1	18	7	-1.36257	down
AT4G29760.1	18	7	-1.36257	down
AT5G24960.1	18	7	-1.36257	down
AT4G25080.3	4190	1630	-1.36208	down
AT2G42900.1	419	163	-1.36208	down
AT5G33370.1	714	278	-1.36084	down
AT5G24490.1	14323	5579	-1.36026	down
AT5G28770.2	1134	442	-1.3593	down
AT1G18620.2	3009	1173	-1.35908	down
AT3G62570.1	472	184	-1.35908	down
AT2G37130.2	2495	973	-1.35853	down
AT5G09570.1	323	126	-1.35811	down
AT5G09300.2	287	112	-1.35755	down
AT2G21890.1	41	16	-1.35755	down
AT3G13432.1	41	16	-1.35755	down
AT5G13170.1	594	232	-1.35634	down
AT2G32160.3	425	166	-1.35628	down
AT5G03435.1	128	50	-1.35614	down
AT1G73870.1	1349	527	-1.35602	down
AT5G06530.3	1505	588	-1.35588	down
AT3G12830.1	923	361	-1.35433	down
AT2G21460.1	69	27	-1.35364	down
AT1G11185.1	115	45	-1.35364	down
AT3G09160.1	46	18	-1.35364	down
AT1G44160.1	92	36	-1.35364	down
AT5G06740.1	46	18	-1.35364	down
AT2G36050.1	743	291	-1.35234	down
AT3G60550.1	222	87	-1.35147	down
AT5G35630.3	18094	7092	-1.35125	down
AT5G66790.1	722	283	-1.3512	down
AT4G21870.1	5102	2000	-1.35106	down
AT1G58280.1	607	238	-1.35073	down
AT1G79910.2	204	80	-1.3505	down
AT1G79330.1	51	20	-1.3505	down
AT3G16150.1	436	171	-1.35033	down
AT3G59350.3	413	162	-1.35015	down
AT4G29310.1	5314	2085	-1.34975	down
AT2G40530.1	158	62	-1.34958	down
AT1G30190.1	56	22	-1.34792	down
AT5G20640.1	56	22	-1.34792	down
AT1G69930.1	524	206	-1.34692	down
AT1G34040.1	239	94	-1.34628	down
AT1G58602.2	7520	2961	-1.34465	down
AT5G53080.1	480	189	-1.34465	down
AT1G70290.1	7171	2824	-1.34443	down
AT1G18620.1	3308	1303	-1.34412	down
ATCG00500.1	132	52	-1.34395	down
AT2G14095.1	66	26	-1.34395	down
ATCG00530.1	373	147	-1.34336	down
AT1G12900.1	12407	4891	-1.34295	down
AT5G23210.3	1667	658	-1.34109	down
AT2G44380.1	195	77	-1.34054	down
AT1G12900.2	11501	4542	-1.34036	down
AT5G61610.1	162	64	-1.33985	down
AT1G33050.2	1830	723	-1.33978	down
AT5G23950.1	124	49	-1.33949	down
AT5G61350.1	43	17	-1.3388	down
AT2G03710.2	48	19	-1.33703	down
AT5G05320.1	106	42	-1.3356	down
AT3G44540.2	53	21	-1.3356	down
AT3G58070.1	111	44	-1.33498	down
AT4G14540.1	1627	645	-1.33484	down
AT5G18060.1	232	92	-1.33442	down
AT4G10120.1	2718	1078	-1.33419	down
AT2G39690.1	179	71	-1.33407	down
AT1G72210.1	431	171	-1.33369	down
AT5G24920.1	126	50	-1.33342	down
AT4G37010.1	126	50	-1.33342	down
AT2G40180.1	126	50	-1.33342	down
AT3G22600.1	1154	458	-1.33322	down
AT1G78860.1	811	322	-1.33264	down
AT1G44446.3	2869	1140	-1.33151	down
AT4G24540.1	1761	700	-1.33097	down
AT4G03280.2	15433	6136	-1.33065	down
ATMG00020.1	23511	9375	-1.32645	down
AT1G18730.2	248	99	-1.32484	down
AT5G19190.1	2508	1002	-1.32365	down
AT3G29240.2	6226	2489	-1.32274	down
AT1G07135.1	2718	1087	-1.32219	down
AT2G23300.1	450	180	-1.32193	down
ATMG00070.1	155	62	-1.32193	down
AT3G59580.2	120	48	-1.32193	down
AT5G66400.2	45	18	-1.32193	down
AT5G44578.1	105	42	-1.32193	down
AT2G28690.1	125	50	-1.32193	down
AT1G41797.1	25	10	-1.32193	down
AT2G12540.1	20	8	-1.32193	down
AT3G63088.1	55	22	-1.32193	down
AT5G19470.1	90	36	-1.32193	down
AT3G55910.1	50	20	-1.32193	down
AT4G06660.1	40	16	-1.32193	down
AT4G14390.1	45	18	-1.32193	down
AT1G03120.1	35	14	-1.32193	down
AT2G26410.1	30	12	-1.32193	down
AT1G66600.1	35	14	-1.32193	down
AT1G52330.1	30	12	-1.32193	down
AT1G43250.1	20	8	-1.32193	down
AT1G77765.4	15	6	-1.32193	down
AT5G10090.1	15	6	-1.32193	down
AT1G56220.2	4569	1829	-1.32082	down
AT1G01620.2	9968	3995	-1.31911	down
AT2G41340.1	489	196	-1.31898	down
AT2G47520.1	404	162	-1.31836	down
AT2G45170.1	2254	904	-1.31809	down
AT2G07718.1	172	69	-1.31774	down
AT2G26500.2	4706	1888	-1.31764	down
AT5G07475.1	107	43	-1.3152	down
AT2G31810.2	1875	754	-1.31425	down
AT1G52220.2	2499	1005	-1.31416	down
AT1G01620.1	14990	6030	-1.31377	down
AT2G21200.1	159	64	-1.31288	down
AT3G62660.1	3800	1530	-1.31247	down
ATMG00730.1	226	91	-1.31238	down
AT1G30520.1	1251	504	-1.31159	down
AT5G66190.1	16780	6762	-1.31122	down
AT3G14930.2	2367	954	-1.311	down
AT4G10270.1	2203	888	-1.31084	down
AT2G10940.1	48061	19383	-1.31007	down
AT3G62150.1	8400	3389	-1.30953	down
AT1G62440.1	679	274	-1.30924	down
AT3G62280.1	109	44	-1.30875	down
AT1G52870.2	2628	1061	-1.30854	down
AT5G09805.1	146	59	-1.30718	down
AT2G26500.3	3179	1285	-1.3068	down
AT5G63350.1	47	19	-1.30666	down
AT5G36790.2	2728	1103	-1.30641	down
AT5G59130.1	400	162	-1.30401	down
AT2G11150.1	37	15	-1.30256	down
AT5G36700.3	2471	1002	-1.30221	down
AT5G56540.1	249	101	-1.30179	down
AT5G46330.1	6736	2733	-1.30141	down
AT5G36700.2	2735	1110	-1.30098	down
AT5G50560.1	101	41	-1.30066	down
AT1G11112.1	64	26	-1.29956	down
AT5G24640.1	32	13	-1.29956	down
AT3G01015.1	32	13	-1.29956	down
AT1G14150.1	728	296	-1.29834	down
AT3G15570.1	1424	579	-1.29831	down
AT3G29240.1	5316	2162	-1.29797	down
AT2G02710.3	762	310	-1.29752	down
AT4G24230.6	425	173	-1.29669	down
AT4G16690.1	646	263	-1.29647	down
AT4G01360.1	221	90	-1.29605	down
AT5G02550.1	324	132	-1.29546	down
AT1G02950.3	81	33	-1.29546	down
AT5G66640.1	373	152	-1.2951	down
AT3G49160.1	1663	678	-1.29443	down
AT1G18730.3	493	201	-1.29439	down
AT1G65445.1	103	42	-1.29418	down
AT3G04640.2	304	124	-1.29373	down
AT5G09660.2	6887	2811	-1.29279	down
AT4G10500.1	142	58	-1.29177	down
AT1G18870.2	71	29	-1.29177	down
AT5G06530.2	1699	694	-1.29168	down
AT1G68020.1	1287	526	-1.29088	down
AT1G76110.1	775	317	-1.28971	down
AT1G20020.2	3711	1518	-1.28964	down
AT1G72030.1	1188	486	-1.28951	down
AT2G24070.1	22	9	-1.28951	down
AT3G41761.1	22	9	-1.28951	down
AT1G44446.2	2911	1193	-1.28692	down
AT3G12460.1	122	50	-1.28688	down
AT3G12220.1	61	25	-1.28688	down
AT1G03600.1	15939	6533	-1.28674	down
AT3G56940.1	70953	29098	-1.28594	down
AT3G51760.2	178	73	-1.28591	down
AT1G15380.2	78	32	-1.2854	down
AT3G55580.1	39	16	-1.2854	down
AT5G34820.1	56	23	-1.28379	down
AT5G03150.1	2439	1002	-1.28341	down
AT4G10120.2	2630	1081	-1.2827	down
AT4G04410.1	900	370	-1.2824	down
AT5G42530.1	39635	16308	-1.2812	down
AT5G04200.1	678	279	-1.28102	down
AT3G48590.1	1300	535	-1.2809	down
AT3G30763.1	17	7	-1.28011	down
AT5G09660.3	4936	2033	-1.27973	down
AT1G22370.2	245	101	-1.27843	down
AT4G25990.2	325	134	-1.27821	down
AT3G16250.1	1593	657	-1.27778	down
AT3G14415.1	33549	13853	-1.27607	down
AT2G37170.1	7938	3278	-1.27596	down
AT5G23060.1	28053	11596	-1.27453	down
AT3G63140.1	16686	6902	-1.27355	down
AT1G33050.3	1709	707	-1.27337	down
AT5G48400.1	29	12	-1.27302	down
AT2G45800.2	29	12	-1.27302	down
AT2G07767.1	29	12	-1.27302	down
AT3G19320.1	29	12	-1.27302	down
AT2G42580.1	7420	3073	-1.27177	down
AT4G20260.3	5579	2311	-1.27149	down
AT1G68020.2	1359	563	-1.27134	down
AT5G42510.1	70	29	-1.2713	down
AT1G21310.1	161842	67071	-1.27083	down
AT2G18300.2	2786	1155	-1.2703	down
AT1G34060.1	1003	416	-1.26967	down
AT5G43690.1	53	22	-1.26849	down
AT4G03280.1	21976	9126	-1.26787	down
AT1G07710.1	65	27	-1.26748	down
AT1G35140.1	1088	452	-1.26728	down
AT3G08660.1	349	145	-1.26717	down
AT3G01220.1	327	136	-1.26568	down
AT1G72060.1	716	298	-1.26465	down
AT3G23090.1	579	241	-1.26453	down
AT2G18700.1	3070	1278	-1.26435	down
AT1G77145.1	72	30	-1.26303	down
AT3G47790.1	48	20	-1.26303	down
AT2G32750.1	24	10	-1.26303	down
AT4G12500.1	434	181	-1.26171	down
AT5G40690.1	525	219	-1.26139	down
AT5G01520.2	175	73	-1.26139	down
AT3G55720.1	151	63	-1.26112	down
AT4G36570.1	278	116	-1.26096	down
AT3G27510.1	115	48	-1.26053	down
AT2G39470.2	908	379	-1.26049	down
AT1G21400.1	4741	1979	-1.26042	down
AT5G05690.2	3969	1657	-1.2602	down
AT5G63190.1	4007	1673	-1.26009	down
AT3G26650.1	67511	28199	-1.25948	down
AT1G02065.2	158	66	-1.25939	down
AT1G79910.1	225	94	-1.25919	down
AT2G47130.1	1235	516	-1.25907	down
AT5G42860.1	622	260	-1.2584	down
AT1G11170.2	55	23	-1.2578	down
AT4G28085.2	98	41	-1.25716	down
AT5G02090.1	141	59	-1.25691	down
AT1G22380.1	43	18	-1.25634	down
AT1G02070.1	43	18	-1.25634	down
AT5G17230.2	4150	1739	-1.25485	down
AT1G72416.3	334	140	-1.25442	down
AT2G45180.1	47839	20058	-1.25401	down
AT1G63070.1	31	13	-1.25376	down
AT4G26330.1	31	13	-1.25376	down
AT4G20260.1	5329	2236	-1.25294	down
AT3G14420.1	11178	4691	-1.25269	down
AT3G60930.1	274	115	-1.25254	down
AT3G14930.1	2242	941	-1.25252	down
AT3G27220.1	4126	1732	-1.2523	down
AT1G14730.1	262	110	-1.25206	down
AT2G02710.1	1176	494	-1.25131	down
AT5G46110.3	19299	8107	-1.25129	down
AT2G32300.1	119	50	-1.25096	down
AT4G09010.1	11305	4753	-1.25005	down
AT2G04170.5	38	16	-1.24793	down
AT1G17345.1	76	32	-1.24793	down
AT3G46880.1	19	8	-1.24793	down
AT2G17860.1	19	8	-1.24793	down
AT3G52780.1	19	8	-1.24793	down
AT4G23515.1	19	8	-1.24793	down
AT4G27570.1	19	8	-1.24793	down
AT1G55240.1	19	8	-1.24793	down
AT5G26582.1	19	8	-1.24793	down
AT1G04778.1	19	8	-1.24793	down
AT1G62695.1	19	8	-1.24793	down
AT5G32473.1	19	8	-1.24793	down
AT1G68330.1	515	217	-1.24688	down
AT5G25810.1	140	59	-1.24664	down
AT2G41230.1	3407	1436	-1.24645	down
AT4G38950.2	2391	1008	-1.24612	down
AT5G46110.1	21490	9060	-1.24608	down
AT5G17230.3	3674	1549	-1.24601	down
AT2G30600.4	2258	952	-1.24601	down
AT1G72416.1	403	170	-1.24525	down
AT3G51340.1	128	54	-1.24511	down
AT4G09650.1	24129	10181	-1.24489	down
AT1G24430.1	45	19	-1.24393	down
AT1G33811.1	4879	2061	-1.24324	down
AT4G29180.1	71	30	-1.24286	down
AT1G79480.2	71	30	-1.24286	down
AT4G36430.1	1022	432	-1.24229	down
AT4G01150.1	16742	7081	-1.24145	down
AT5G66190.2	13167	5570	-1.24118	down
AT4G22050.1	26	11	-1.24101	down
AT2G23790.1	3209	1358	-1.24064	down
AT1G23050.1	711	301	-1.24009	down
AT4G11170.1	137	58	-1.24005	down
AT4G33330.1	59	25	-1.23879	down
AT1G19620.1	151	64	-1.2384	down
AT1G53890.1	184	78	-1.23816	down
AT3G51760.1	217	92	-1.23799	down
AT5G05690.3	3825	1622	-1.23769	down
AT2G48020.1	1023	434	-1.23704	down
AT3G19390.1	264	112	-1.23704	down
AT3G07600.1	66	28	-1.23704	down
AT5G39130.1	33	14	-1.23704	down
AT3G26270.1	33	14	-1.23704	down
AT2G24400.1	33	14	-1.23704	down
AT4G33770.1	433	184	-1.23466	down
AT3G57950.1	40	17	-1.23447	down
AT3G07195.1	327	139	-1.23421	down
AT5G36790.1	3066	1304	-1.23341	down
ATMG01360.1	395	168	-1.23339	down
AT3G05400.1	745	317	-1.23276	down
AT3G21050.1	47	20	-1.23266	down
AT4G25990.1	303	129	-1.23195	down
AT4G01680.1	324	138	-1.23133	down
AT1G27670.1	108	46	-1.23133	down
AT2G28040.1	54	23	-1.23133	down
AT1G68740.1	2120	903	-1.23127	down
AT2G30600.2	2317	987	-1.23114	down
AT5G53490.2	1730	737	-1.23104	down
AT2G47360.1	61	26	-1.2303	down
AT4G21400.1	1494	637	-1.22981	down
AT4G32870.1	136	58	-1.22948	down
AT3G60200.1	708	302	-1.2292	down
AT3G06990.1	82	35	-1.22827	down
AT1G75590.1	253	108	-1.22811	down
AT1G10460.1	89	38	-1.22781	down
AT5G35490.1	185	79	-1.2276	down
ATCG01060.1	192	82	-1.22741	down
AT4G13493.1	124	53	-1.22628	down
AT3G41979.1	12436	5316	-1.22611	down
AT1G16130.1	594	254	-1.22563	down
AT2G46330.2	2965	1268	-1.22548	down
AT4G20260.4	5701	2440	-1.22433	down
AT3G14420.2	10114	4333	-1.22292	down
AT4G04500.1	49	21	-1.22239	down
AT1G67980.1	14	6	-1.22239	down
AT3G12910.1	14	6	-1.22239	down
AT1G14240.2	21	9	-1.22239	down
AT5G07500.1	14	6	-1.22239	down
AT5G52610.1	28	12	-1.22239	down
AT2G25160.1	28	12	-1.22239	down
AT4G36740.1	14	6	-1.22239	down
AT3G31402.2	14	6	-1.22239	down
AT3G27480.1	14	6	-1.22239	down
AT1G49390.1	21	9	-1.22239	down
AT5G61750.1	14	6	-1.22239	down
AT5G18000.1	14	6	-1.22239	down
AT5G46060.1	14	6	-1.22239	down
AT2G42388.1	14	6	-1.22239	down
AT5G21080.1	14	6	-1.22239	down
AT3G57100.1	14	6	-1.22239	down
AT4G13480.1	14	6	-1.22239	down
AT1G06923.1	14	6	-1.22239	down
AT4G14500.1	2808	1204	-1.22171	down
AT4G38470.1	5137	2203	-1.22146	down
AT3G49580.1	1828	784	-1.22134	down
AT2G46330.1	6068	2604	-1.22049	down
AT1G72950.1	163	70	-1.21945	down
AT5G19220.1	11220	4819	-1.21927	down
AT5G33370.2	596	256	-1.21917	down
AT4G26200.1	924	397	-1.21875	down
AT5G46110.4	17506	7525	-1.21809	down
AT1G55480.1	6699	2881	-1.21738	down
AT1G56150.1	488	210	-1.21649	down
AT5G51720.1	2712	1168	-1.21532	down
AT3G14420.4	8616	3712	-1.21482	down
AT4G18740.2	450	194	-1.21387	down
AT2G31810.3	2583	1114	-1.2133	down
AT4G20050.2	51	22	-1.21299	down
AT3G54780.1	88	38	-1.2115	down
AT4G28530.1	44	19	-1.2115	down
AT2G46660.1	294	127	-1.21099	down
AT2G18270.1	81	35	-1.21057	down
AT3G21520.1	74	32	-1.20945	down
AT5G37950.1	74	32	-1.20945	down
AT1G51780.1	37	16	-1.20945	down
AT1G14150.2	423	183	-1.20881	down
AT1G14520.2	141	61	-1.20881	down
AT2G38300.1	446	193	-1.20844	down
AT3G20660.1	1003	435	-1.20523	down
AT5G23660.1	1996	866	-1.20467	down
AT5G03995.1	258	112	-1.20387	down
AT4G25980.1	129	56	-1.20387	down
AT1G79840.1	1476	641	-1.2033	down
AT4G16563.1	1324	575	-1.20327	down
AT3G03850.1	297	129	-1.20309	down
AT4G37925.1	1979	860	-1.20236	down
AT1G72200.1	184	80	-1.20163	down
AT4G17220.1	69	30	-1.20163	down
AT5G43290.1	92	40	-1.20163	down
AT3G18550.1	23	10	-1.20163	down
AT5G46871.1	23	10	-1.20163	down
AT2G27010.1	46	20	-1.20163	down
AT3G61300.1	23	10	-1.20163	down
AT4G02830.1	23	10	-1.20163	down
AT1G32850.1	23	10	-1.20163	down
AT5G63195.1	1527	664	-1.20144	down
AT3G10020.2	1398	608	-1.20122	down
AT1G52220.3	1455	633	-1.20074	down
AT5G05690.1	4611	2007	-1.20004	down
AT4G15150.1	85	37	-1.19994	down
AT1G14170.2	241	105	-1.19864	down
AT5G35790.1	6142	2677	-1.19809	down
AT4G33560.1	4303	1876	-1.19768	down
AT1G57980.1	454	198	-1.19719	down
AT4G38950.1	2577	1124	-1.19705	down
AT5G36700.1	3047	1329	-1.19705	down
AT1G05770.1	55	24	-1.1964	down
AT5G56810.1	181	79	-1.19607	down
AT2G01590.1	1209	528	-1.1952	down
AT2G26500.1	7616	3328	-1.19438	down
AT1G14170.1	256	112	-1.19265	down
AT5G12340.1	32	14	-1.19265	down
AT2G35380.1	64	28	-1.19265	down
AT1G33700.1	425	186	-1.19216	down
AT5G14690.1	690	302	-1.19205	down
AT2G42890.2	957	419	-1.19157	down
AT1G33050.1	2776	1216	-1.19086	down
AT3G14420.5	7993	3503	-1.19015	down
AT3G23430.1	4124	1808	-1.18965	down
AT3G12150.1	1797	788	-1.18932	down
AT3G51910.1	449	197	-1.18852	down
AT1G04360.1	164	72	-1.18763	down
AT1G21360.1	123	54	-1.18763	down
AT1G15630.1	41	18	-1.18763	down
AT2G13680.1	41	18	-1.18763	down
AT2G42690.1	6095	2677	-1.18701	down
AT4G01150.2	11313	4969	-1.18695	down
AT5G06300.1	182	80	-1.18587	down
AT2G34140.1	191	84	-1.18511	down
AT4G26580.1	125	55	-1.18442	down
AT5G15720.1	50	22	-1.18442	down
AT1G27380.2	25	11	-1.18442	down
AT1G29200.1	25	11	-1.18442	down
AT5G46110.2	17723	7799	-1.18426	down
AT5G25240.1	209	92	-1.1838	down
AT3G51330.1	472	208	-1.1822	down
AT2G46550.1	4123	1817	-1.18214	down
AT5G16480.1	866	382	-1.18079	down
AT3G59900.1	2371	1046	-1.18061	down
[truncated: 3,014 more rows]

## Sheet: 50-day-old
	readcount_WT	readcount_wtg1	log2FoldChange	down or up regulated
AT4G13575.1	1610	2	-9.65284	down
AT1G52940.1	675	2	-8.39874	down
AT2G17690.1	86	2	-5.42626	down
AT3G23085.1	46	2	-4.52356	down
AT4G19430.1	215	10	-4.42626	down
ATCG01040.1	1447	68	-4.41139	down
AT3G57270.1	118	6	-4.29768	down
AT2G01880.1	135	7	-4.26946	down
AT1G57850.2	19	1	-4.24793	down
AT1G04180.1	35	2	-4.12928	down
AT4G03380.1	35	2	-4.12928	down
AT2G26620.1	68	4	-4.08746	down
AT2G37830.1	67	4	-4.06609	down
AT3G26790.1	236	16	-3.88264	down
AT3G55240.1	6655	462	-3.84847	down
AT2G13830.1	57	4	-3.83289	down
AT2G04460.1	1367	97	-3.81688	down
AT1G36550.1	53	4	-3.72792	down
AT5G43040.1	52	4	-3.70044	down
AT5G02580.1	26	2	-3.70044	down
AT1G56640.1	51	4	-3.67243	down
AT4G38000.1	50	4	-3.64386	down
AT5G15430.1	24	2	-3.58496	down
AT5G17340.1	463	40	-3.53294	down
AT2G28056.1	23	2	-3.52356	down
AT5G01335.1	45	4	-3.49185	down
AT2G45130.1	1579	143	-3.46492	down
AT5G40800.1	121	11	-3.45943	down
AT5G51330.1	22	2	-3.45943	down
AT1G24420.1	22	2	-3.45943	down
AT3G43110.1	1239	114	-3.44207	down
AT3G45940.1	148	14	-3.4021	down
AT3G42883.1	21	2	-3.39232	down
AT1G69500.1	41	4	-3.35755	down
AT3G46490.1	61	6	-3.34577	down
AT3G58070.1	40	4	-3.32193	down
AT1G36600.1	20	2	-3.32193	down
AT4G16162.1	20	2	-3.32193	down
AT5G50800.1	985	100	-3.30012	down
AT2G03020.1	88	9	-3.28951	down
AT2G32770.2	29	3	-3.27302	down
AT2G48150.1	19	2	-3.24793	down
AT3G45430.1	19	2	-3.24793	down
AT4G36350.1	348	38	-3.19502	down
ATMG01275.1	118	13	-3.1822	down
AT3G52970.1	18	2	-3.16993	down
AT3G46370.1	1171	131	-3.1601	down
AT3G57260.1	20996	2408	-3.12421	down
AT1G70080.1	26	3	-3.11548	down
AT2G07741.1	930	111	-3.06667	down
ATMG00513.1	677	81	-3.06316	down
AT1G20860.1	50	6	-3.05889	down
AT3G29781.1	25	3	-3.05889	down
AT5G62165.2	336	41	-3.03477	down
AT1G76430.1	65	8	-3.02237	down
AT3G03530.1	2677	331	-3.01571	down
AT5G44255.1	161	20	-3.00899	down
AT4G16540.1	1028	129	-2.9944	down
AT5G35495.1	143	18	-2.98995	down
AT4G24890.1	1583	213	-2.89374	down
AT3G25240.1	725	98	-2.88713	down
AT4G10500.1	206	28	-2.87915	down
AT4G01380.1	146	20	-2.8679	down
AT2G07768.1	58	8	-2.85798	down
AT5G49600.1	57	8	-2.83289	down
AT3G28899.1	99	14	-2.822	down
AT3G59530.2	261	37	-2.81845	down
AT2G24000.1	42	6	-2.80735	down
AT1G02450.1	35	5	-2.80735	down
AT5G05330.3	55	8	-2.78136	down
AT2G15380.1	75	11	-2.76939	down
AT4G07480.1	47	7	-2.74723	down
AT3G04530.1	1190	180	-2.72489	down
AT3G29250.2	33	5	-2.72247	down
AT4G33905.1	33	5	-2.72247	down
AT5G62165.1	267	41	-2.70314	down
AT5G56700.1	78	12	-2.70044	down
AT3G61950.2	26	4	-2.70044	down
AT1G26798.1	26	4	-2.70044	down
AT5G39720.1	97	15	-2.69302	down
AT5G20790.1	2280	355	-2.68314	down
AT2G11810.1	1951	305	-2.67733	down
AT4G23310.1	152	24	-2.66297	down
AT1G57850.1	38	6	-2.66297	down
AT2G46970.1	44	7	-2.65208	down
AT2G14830.1	25	4	-2.64386	down
AT1G77960.1	2250	361	-2.63985	down
AT1G70640.1	405	65	-2.63941	down
AT3G48240.1	162	26	-2.63941	down
ATMG00960.1	242	39	-2.63346	down
AT3G44560.1	31	5	-2.63227	down
AT1G23060.1	736	121	-2.6047	down
AT1G60190.1	2875	473	-2.60365	down
AT1G23110.2	974	161	-2.59686	down
AT1G29715.1	133	22	-2.59585	down
AT1G66960.1	169	28	-2.59352	down
AT1G80130.1	9446	1571	-2.58802	down
AT1G66110.1	36	6	-2.58496	down
AT5G28700.1	18	3	-2.58496	down
AT3G52820.1	977	163	-2.58349	down
AT3G60670.1	172	29	-2.56828	down
AT1G10657.4	136	23	-2.5639	down
AT2G11810.2	1527	259	-2.55968	down
AT2G04170.1	112	19	-2.55943	down
AT4G34550.1	47	8	-2.55459	down
AT1G75590.1	52	9	-2.53051	down
AT2G45800.1	69	12	-2.52356	down
AT1G73010.1	6430	1119	-2.52261	down
AT5G47920.1	34	6	-2.5025	down
AT5G37072.1	17	3	-2.5025	down
AT1G01695.1	17	3	-2.5025	down
AT1G23110.3	951	169	-2.49242	down
AT2G42870.1	1223	218	-2.48802	down
AT1G02980.1	39	7	-2.47805	down
AT3G44510.1	991	182	-2.44495	down
AT1G73220.1	820	151	-2.44108	down
AT1G76530.1	260	48	-2.43741	down
AT3G27250.1	341	63	-2.43635	down
AT3G03260.1	330	61	-2.43558	down
AT1G52800.1	668	124	-2.42951	down
AT2G46880.1	1660	309	-2.4255	down
AT2G40435.1	384	72	-2.41504	down
AT5G38250.1	37	7	-2.4021	down
AT3G57240.1	359	68	-2.40038	down
AT2G46880.2	1070	203	-2.39806	down
AT1G58225.1	989	188	-2.39524	down
AT1G01355.1	21	4	-2.39232	down
AT2G15060.1	194	37	-2.39046	down
AT5G20150.1	13743	2644	-2.3779	down
AT2G46790.2	1115	217	-2.36128	down
AT3G02040.1	35942	7023	-2.35551	down
AT1G09950.1	158	31	-2.34958	down
AT2G41342.1	56	11	-2.34792	down
ATMG00210.1	335	66	-2.34362	down
ATMG00650.1	567	112	-2.33985	down
AT3G61410.1	430	86	-2.32193	down
AT4G39403.1	30	6	-2.32193	down
AT2G04135.1	139	28	-2.31159	down
AT5G09805.1	64	13	-2.29956	down
AT4G36950.1	737	150	-2.2967	down
ATMG00270.1	54	11	-2.29546	down
ATMG00220.1	382	78	-2.29203	down
AT4G02810.1	39	8	-2.2854	down
AT5G53048.1	2549	523	-2.28505	down
AT2G07727.1	906	186	-2.28421	down
AT3G45860.1	6912	1424	-2.27915	down
AT1G14800.1	29	6	-2.27302	down
AT1G56660.1	9236	1922	-2.26466	down
AT3G25795.1	38	8	-2.24793	down
AT1G08170.1	19	4	-2.24793	down
AT1G23060.2	480	102	-2.23447	down
AT4G01335.1	47	10	-2.23266	down
AT5G62165.3	243	52	-2.22437	down
AT1G53100.1	280	60	-2.22239	down
AT5G23190.1	28	6	-2.22239	down
AT1G08650.1	11101	2379	-2.22226	down
AT2G07725.1	535	115	-2.21791	down
AT4G23140.1	921	198	-2.2177	down
AT5G20670.1	279	60	-2.21723	down
AT3G15536.1	495	107	-2.20982	down
AT1G69320.1	46	10	-2.20163	down
AT1G09350.1	1118	244	-2.19597	down
AT1G17710.1	2908	637	-2.19066	down
AT4G13495.1	10453	2292	-2.18924	down
AT1G75040.1	6346	1392	-2.18869	down
AT3G42710.1	18	4	-2.16993	down
AT4G06507.1	18	4	-2.16993	down
ATMG00310.1	18	4	-2.16993	down
AT2G25440.1	547	122	-2.16466	down
AT3G17790.1	21384	4770	-2.16447	down
AT4G23150.1	362	81	-2.16	down
AT4G34410.1	688	154	-2.15948	down
AT4G13420.1	40	9	-2.152	down
AT1G67610.1	40	9	-2.152	down
AT1G01110.1	142	32	-2.14975	down
AT2G25150.1	102	23	-2.14886	down
AT2G46790.1	1228	278	-2.14315	down
AT1G23110.1	1350	306	-2.14136	down
AT4G21440.1	247	56	-2.14101	down
AT1G15010.1	2918	664	-2.13572	down
AT5G02200.1	636	145	-2.13297	down
AT3G55500.1	905	207	-2.12829	down
AT1G19200.1	1334	306	-2.12416	down
AT1G72210.1	183	42	-2.12338	down
AT4G13495.2	9771	2255	-2.11538	down
AT1G10657.1	181	42	-2.10753	down
AT1G15550.1	456	106	-2.10497	down
AT4G36570.1	830	193	-2.10451	down
AT4G25000.1	1430	336	-2.08948	down
AT2G07781.1	156	37	-2.07595	down
AT2G42860.1	59	14	-2.07529	down
AT2G07747.1	610	145	-2.07276	down
AT1G02310.1	256	61	-2.06926	down
AT5G35480.1	6346	1513	-2.06844	down
AT2G21820.1	180	43	-2.06559	down
AT1G29395.1	12622	3021	-2.06284	down
AT2G33880.1	25	6	-2.05889	down
AT5G59670.1	703	170	-2.04799	down
AT4G06534.1	366	89	-2.03997	down
AT4G14400.3	4556	1108	-2.03981	down
AT1G01520.1	115	28	-2.03814	down
AT3G29250.1	41	10	-2.03562	down
AT4G06536.1	180	44	-2.03242	down
AT5G52740.1	49	12	-2.02975	down
AT1G30282.1	122	30	-2.02385	down
AT1G34760.2	384	95	-2.01511	down
AT5G55450.1	528	131	-2.01097	down
AT2G07687.1	290	72	-2.00998	down
AT1G43590.1	145	36	-2.00998	down
AT1G10657.2	342	85	-2.00846	down
AT5G20410.1	4504	1121	-2.00642	down
AT5G10930.1	3630	905	-2.00398	down
AT4G03038.1	228	57	-2	down
AT5G51530.1	64	16	-2	down
AT1G21525.1	16	4	-2	down
AT5G51990.1	16	4	-2	down
AT1G07060.1	16	4	-2	down
AT5G09470.1	222	56	-1.98706	down
AT2G04170.5	99	25	-1.9855	down
AT3G02030.1	5241	1324	-1.98494	down
AT2G26220.1	63	16	-1.97728	down
AT2G15070.1	94	24	-1.96963	down
AT2G34940.1	43	11	-1.96683	down
AT5G02200.2	515	132	-1.96403	down
AT1G58300.1	78	20	-1.96347	down
AT2G20875.1	152	39	-1.96253	down
AT3G15270.1	187	48	-1.96193	down
AT2G07715.1	244	63	-1.95346	down
AT4G10265.1	23	6	-1.9386	down
AT3G15440.1	46	12	-1.9386	down
AT4G11216.1	23	6	-1.9386	down
AT2G46670.1	336	88	-1.93289	down
AT3G09450.1	42	11	-1.93289	down
AT4G13493.1	300	79	-1.92504	down
AT1G08310.1	2248	594	-1.92011	down
AT1G59930.1	185	49	-1.91667	down
AT4G14400.1	5343	1418	-1.91379	down
AT3G53250.1	105	28	-1.90689	down
AT2G07773.1	30	8	-1.90689	down
AT5G48850.1	1394	372	-1.90586	down
AT3G62090.1	412	110	-1.90514	down
AT5G56300.1	232	62	-1.90378	down
AT5G54190.2	505	135	-1.90332	down
AT3G27900.1	56	15	-1.90046	down
AT1G02470.1	235	63	-1.89924	down
AT4G23160.1	302	81	-1.89855	down
AT5G24580.1	41	11	-1.89812	down
AT1G05610.1	156	42	-1.89308	down
AT5G55460.1	522	141	-1.88835	down
AT1G17710.2	1731	468	-1.88703	down
AT5G22580.1	9384	2545	-1.88254	down
AT1G69490.1	7031	1908	-1.88167	down
AT3G16800.2	812	221	-1.87743	down
AT2G35290.1	334	91	-1.87591	down
AT2G42395.1	44	12	-1.87447	down
AT1G08310.2	2059	562	-1.8733	down
AT5G53080.1	494	135	-1.87155	down
AT5G08030.1	406	111	-1.87092	down
AT4G23140.2	749	205	-1.86934	down
AT2G04170.3	84	23	-1.86876	down
AT4G01190.1	51	14	-1.86507	down
AT3G02850.1	51	14	-1.86507	down
AT3G49580.1	670	184	-1.86446	down
AT3G16800.1	753	207	-1.86302	down
AT3G05630.1	5233	1439	-1.86257	down
AT4G20230.1	40	11	-1.8625	down
AT3G50470.1	425	117	-1.86095	down
AT3G28915.1	98	27	-1.85982	down
AT5G47590.1	225	62	-1.85958	down
AT1G01110.2	254	70	-1.8594	down
AT5G37950.1	29	8	-1.85798	down
AT5G51480.1	29	8	-1.85798	down
AT5G54190.1	685	189	-1.85772	down
AT5G59360.1	79	22	-1.84435	down
AT1G02470.2	136	38	-1.83954	down
AT2G24692.1	25	7	-1.8365	down
AT2G07733.1	694	195	-1.83146	down
AT1G13430.1	64	18	-1.83007	down
ATMG01120.1	81	23	-1.81629	down
AT2G07726.1	271	77	-1.81536	down
AT4G14400.2	4110	1170	-1.81263	down
AT3G59530.1	238	68	-1.80735	down
AT5G36180.1	28	8	-1.80735	down
AT1G78990.1	35	10	-1.80735	down
AT1G66990.1	28	8	-1.80735	down
AT1G14930.1	28	8	-1.80735	down
AT5G40900.1	21	6	-1.80735	down
AT3G43715.1	21	6	-1.80735	down
AT5G50335.1	1935	553	-1.80698	down
AT3G47950.1	374	107	-1.80543	down
AT5G18080.1	629	180	-1.80506	down
AT2G32530.1	1189	341	-1.80191	down
AT3G17070.1	2039	585	-1.80135	down
AT5G44578.1	160	46	-1.79837	down
AT3G24900.1	80	23	-1.79837	down
AT3G49340.1	215	62	-1.794	down
ATMG01180.1	38	11	-1.7885	down
AT3G27440.1	31	9	-1.78427	down
AT1G12610.1	172	50	-1.78241	down
AT4G12980.1	5115	1495	-1.77459	down
AT2G13570.1	17	5	-1.76553	down
AT1G56600.1	6747	1987	-1.76365	down
AT3G47420.1	11315	3335	-1.76248	down
AT1G66380.1	88	26	-1.75899	down
AT5G62920.1	1590	471	-1.75523	down
AT3G48580.1	91	27	-1.75291	down
AT1G01250.1	347	103	-1.75229	down
AT1G34760.1	458	136	-1.75174	down
AT5G54585.1	1956	582	-1.74882	down
AT5G45720.1	84	25	-1.74846	down
AT2G07734.1	416	124	-1.74624	down
AT2G47880.1	2652	791	-1.74533	down
AT1G30280.1	348	104	-1.7425	down
AT3G16800.3	640	192	-1.73697	down
ATMG00560.1	390	117	-1.73697	down
AT1G68850.1	30	9	-1.73697	down
ATMG00500.1	20	6	-1.73697	down
AT2G07735.1	20	6	-1.73697	down
AT4G31660.1	20	6	-1.73697	down
AT5G15190.1	183	55	-1.73434	down
AT5G66400.1	1426	429	-1.73292	down
AT3G56275.1	189	57	-1.72935	down
AT1G51820.1	358	108	-1.72893	down
AT2G04170.4	116	35	-1.7287	down
AT4G04760.1	53	16	-1.72792	down
AT5G34830.1	33	10	-1.72247	down
AT2G15810.1	122	37	-1.72128	down
AT5G18010.1	286	87	-1.71693	down
AT3G55710.1	207	63	-1.71621	down
AT3G11430.1	23	7	-1.71621	down
AT5G13320.1	302	92	-1.71484	down
AT2G07731.1	118	36	-1.71272	down
AT2G05950.1	59	18	-1.71272	down
AT1G62290.2	157	48	-1.70966	down
AT3G49570.1	1012	310	-1.70687	down
ATMG00060.1	192	59	-1.70232	down
AT4G16780.1	4781	1473	-1.69855	down
AT1G18860.1	136	42	-1.69515	down
AT3G21950.1	304	95	-1.67807	down
AT5G27910.1	16	5	-1.67807	down
AT1G03340.1	259	81	-1.67696	down
AT5G26220.1	1579	495	-1.67351	down
AT5G44260.1	11618	3644	-1.67277	down
AT4G28900.1	51	16	-1.67243	down
AT2G07716.1	102	32	-1.67243	down
AT5G01220.1	31196	9797	-1.67095	down
AT5G49120.1	121	38	-1.67094	down
AT1G76610.1	140	44	-1.66985	down
AT3G12220.1	70	22	-1.66985	down
AT5G51080.3	130	41	-1.66482	down
AT4G30380.1	57	18	-1.66297	down
AT2G34185.1	19	6	-1.66297	down
AT4G20470.1	19	6	-1.66297	down
AT4G18540.1	19	6	-1.66297	down
AT5G57760.1	1045	333	-1.64991	down
AT1G04570.1	97	31	-1.64572	down
AT3G62090.2	416	133	-1.64516	down
AT1G79900.1	434	139	-1.64261	down
AT2G41280.1	103	33	-1.64211	down
AT1G67600.1	1267	408	-1.63478	down
AT1G69230.2	93	30	-1.63227	down
AT2G33280.1	31	10	-1.63227	down
AT1G26558.2	65	21	-1.63005	down
AT5G66580.1	560	181	-1.62944	down
AT4G13494.1	68	22	-1.62803	down
AT5G41080.1	413	134	-1.62391	down
AT3G63088.1	77	25	-1.62293	down
AT3G51760.2	283	92	-1.6211	down
AT2G34210.1	741	241	-1.62044	down
AT3G55230.1	43	14	-1.61891	down
AT4G17615.2	1013	331	-1.61373	down
AT3G63450.1	177	58	-1.60962	down
AT2G45840.1	61	20	-1.60881	down
AT5G24110.1	231	76	-1.60382	down
AT5G63130.1	969	319	-1.60294	down
AT5G66400.2	871	288	-1.5966	down
AT4G13800.1	756	250	-1.59646	down
AT3G10420.1	8886	2943	-1.59425	down
AT4G36110.1	250	83	-1.59074	down
AT2G17660.1	756	251	-1.5907	down
AT4G19645.2	177	59	-1.58496	down
AT3G05820.1	60	20	-1.58496	down
AT3G63470.1	24	8	-1.58496	down
AT2G12170.1	42	14	-1.58496	down
AT4G16600.1	24	8	-1.58496	down
AT1G80555.1	42	14	-1.58496	down
AT3G21620.1	18	6	-1.58496	down
AT2G01554.1	24	8	-1.58496	down
AT4G01140.1	18	6	-1.58496	down
AT1G69526.3	24	8	-1.58496	down
AT2G15750.1	24	8	-1.58496	down
ATCG00050.1	24	8	-1.58496	down
AT2G23870.1	21	7	-1.58496	down
AT5G15853.1	18	6	-1.58496	down
AT2G35280.1	18	6	-1.58496	down
AT5G45830.1	137	46	-1.57447	down
AT3G45638.2	92	31	-1.56937	down
AT3G09160.1	204	69	-1.5639	down
AT5G22380.1	65	22	-1.56294	down
AT4G12910.1	2245	760	-1.56264	down
AT4G01490.1	147	50	-1.55582	down
AT1G73700.1	499	170	-1.55351	down
AT4G31620.1	393	134	-1.5523	down
AT5G18430.1	173	59	-1.55199	down
AT1G24147.1	935	319	-1.55141	down
AT2G42530.1	8675	2968	-1.54737	down
AT5G41080.2	332	114	-1.54215	down
AT3G11670.1	8259	2837	-1.5416	down
AT3G10420.2	10099	3471	-1.54079	down
AT4G17615.1	1571	540	-1.54065	down
AT1G33930.1	32	11	-1.54057	down
AT3G13270.1	148	51	-1.53703	down
AT2G33750.1	29	10	-1.53605	down
AT5G45630.1	107	37	-1.53201	down
AT5G18060.1	442	153	-1.53051	down
AT4G39800.1	8755	3041	-1.52556	down
AT2G36026.1	259	90	-1.52496	down
AT1G07430.1	1798	625	-1.52446	down
AT2G45135.1	207	72	-1.52356	down
AT1G17610.1	299	104	-1.52356	down
AT3G49980.1	23	8	-1.52356	down
AT3G61930.1	23	8	-1.52356	down
AT5G27925.1	46	16	-1.52356	down
AT4G30230.1	40	14	-1.51457	down
AT1G59920.1	100	35	-1.51457	down
AT4G32205.1	20	7	-1.51457	down
AT4G32810.1	228	80	-1.51096	down
AT4G17090.1	32981	11599	-1.50763	down
AT1G10657.3	142	50	-1.50589	down
AT1G04600.1	442	156	-1.5025	down
AT2G15800.1	119	42	-1.5025	down
AT2G43880.1	17	6	-1.5025	down
AT2G47200.1	17	6	-1.5025	down
AT2G02310.1	17	6	-1.5025	down
AT3G14210.1	66541	23589	-1.49613	down
ATMG00070.1	406	144	-1.49541	down
ATMG00830.1	217	77	-1.49476	down
AT1G51090.1	1490	530	-1.49125	down
ATMG00730.1	432	154	-1.4881	down
AT1G14390.1	28	10	-1.48543	down
AT4G36770.1	42	15	-1.48543	down
AT1G11210.1	11925	4262	-1.48439	down
AT3G12820.1	109	39	-1.48278	down
AT2G20570.1	19279	6904	-1.48153	down
AT5G52390.1	237	85	-1.47935	down
AT5G24580.3	39	14	-1.47805	down
AT1G12160.1	228	82	-1.47534	down
AT1G22220.1	125	45	-1.47393	down
AT3G59850.1	25	9	-1.47393	down
AT1G08090.1	166	60	-1.46815	down
AT5G59680.1	849	307	-1.46753	down
AT1G73480.1	29538	10696	-1.4655	down
AT1G19620.1	165	60	-1.45943	down
AT2G03020.2	55	20	-1.45943	down
AT2G18969.1	22	8	-1.45943	down
AT1G20657.1	22	8	-1.45943	down
AT5G18050.1	283	103	-1.45816	down
AT1G49900.1	184	67	-1.45747	down
AT4G26530.1	22739	8292	-1.45538	down
AT2G03710.3	304	111	-1.45351	down
AT3G22886.1	104	38	-1.45251	down
AT4G28040.2	1639	599	-1.45219	down
AT5G13170.1	238	87	-1.45187	down
ATMG00110.1	377	138	-1.4499	down
AT1G14520.2	161	59	-1.44827	down
AT3G48080.1	439	161	-1.44716	down
AT5G06300.1	956	351	-1.44554	down
AT3G04030.2	196	72	-1.44478	down
AT3G11670.2	3931	1445	-1.44383	down
AT4G34060.2	136	50	-1.44361	down
AT1G62290.1	155	57	-1.44323	down
AT1G39110.1	19	7	-1.44057	down
AT3G58850.1	274	101	-1.43982	down
AT4G26530.2	23133	8534	-1.43866	down
AT5G05330.1	65	24	-1.43741	down
AT5G28910.1	119	44	-1.43539	down
AT4G06701.3	54	20	-1.43296	down
AT2G17840.1	43549	16137	-1.43227	down
AT3G16670.1	8902	3302	-1.43079	down
AT4G18070.3	1126	418	-1.42963	down
AT5G44562.1	70	26	-1.42884	down
AT4G12490.1	492	183	-1.42681	down
AT3G63450.2	145	54	-1.42502	down
AT4G29180.1	59	22	-1.42321	down
AT2G25625.1	1115	416	-1.42239	down
AT5G57770.1	208	78	-1.41504	down
AT3G07380.1	104	39	-1.41504	down
AT4G07408.1	16	6	-1.41504	down
AT1G29650.1	16	6	-1.41504	down
AT3G22620.1	69	26	-1.40808	down
AT3G60390.1	2622	991	-1.40371	down
AT3G55580.1	66	25	-1.40054	down
AT5G06570.1	448	170	-1.39796	down
AT2G45135.2	158	60	-1.39689	down
AT1G55990.1	21	8	-1.39232	down
AT1G52530.1	21	8	-1.39232	down
AT2G05915.1	42	16	-1.39232	down
AT4G10990.1	21	8	-1.39232	down
ATMG00050.1	21	8	-1.39232	down
AT3G03820.1	144	55	-1.38857	down
AT1G08165.1	157	60	-1.38773	down
AT5G48550.1	34	13	-1.38702	down
AT3G24520.1	1615	618	-1.38586	down
AT2G23348.1	60	23	-1.38333	down
AT4G11950.1	52	20	-1.37851	down
AT3G47030.1	26	10	-1.37851	down
AT4G13564.1	26	10	-1.37851	down
AT5G03130.1	26	10	-1.37851	down
AT3G07150.1	70	27	-1.3744	down
AT3G22060.1	5998	2317	-1.37222	down
AT1G72870.1	75	29	-1.37084	down
AT2G35070.1	155	60	-1.36923	down
AT4G28040.5	1515	587	-1.36789	down
AT4G23000.1	3374	1309	-1.36599	down
AT1G12030.1	72	28	-1.36257	down
AT2G21100.1	18	7	-1.36257	down
AT1G21210.1	18	7	-1.36257	down
AT4G38310.1	18	7	-1.36257	down
AT5G14545.1	18	7	-1.36257	down
AT1G36220.1	18	7	-1.36257	down
AT5G56840.1	491	191	-1.36215	down
AT4G01680.1	41	16	-1.35755	down
AT3G47010.1	745	291	-1.35622	down
AT5G34825.1	64	25	-1.35614	down
AT4G22214.1	23	9	-1.35364	down
AT1G61680.1	23	9	-1.35364	down
AT4G28240.1	9432	3708	-1.34692	down
AT1G02070.1	33	13	-1.34395	down
AT1G29720.1	563	222	-1.34258	down
AT5G44582.1	192	76	-1.33703	down
AT5G57240.1	376	149	-1.33542	down
AT1G04770.1	3473	1377	-1.33465	down
AT3G17120.2	184	73	-1.33374	down
AT4G00500.1	877	348	-1.33349	down
AT2G47130.1	1306	520	-1.32857	down
AT1G10560.1	321	128	-1.32643	down
AT4G28040.3	1373	548	-1.32508	down
AT1G12845.1	1220	487	-1.32489	down
AT1G66370.1	40	16	-1.32193	down
AT5G13990.1	35	14	-1.32193	down
AT5G10440.1	20	8	-1.32193	down
AT2G04038.1	40	16	-1.32193	down
AT2G20700.1	25	10	-1.32193	down
AT4G02090.1	20	8	-1.32193	down
AT4G35783.1	30	12	-1.32193	down
AT4G16162.2	25	10	-1.32193	down
AT4G37095.1	15	6	-1.32193	down
AT4G09700.1	15	6	-1.32193	down
AT1G80800.1	15	6	-1.32193	down
AT2G26660.1	4749	1903	-1.31935	down
AT1G15000.1	1948	782	-1.31675	down
AT3G42400.1	97	39	-1.31451	down
AT2G15400.1	87	35	-1.31366	down
AT2G36050.1	758	305	-1.31339	down
AT3G03790.1	5094	2050	-1.31318	down
AT2G07785.1	298	120	-1.31228	down
AT4G38530.1	355	143	-1.3118	down
AT1G52190.1	10736	4327	-1.31102	down
AT4G01460.1	1858	750	-1.30879	down
AT2G03710.1	438	177	-1.30718	down
AT4G28040.1	1455	588	-1.30713	down
AT2G21650.1	480	194	-1.30698	down
AT2G33175.1	42	17	-1.30485	down
AT1G70960.1	37	15	-1.30256	down
AT1G30500.1	927	376	-1.30184	down
AT1G78070.1	14080	5717	-1.30032	down
AT3G04050.1	160	65	-1.29956	down
AT3G06778.1	64	26	-1.29956	down
AT4G08250.1	27	11	-1.29546	down
AT4G34990.1	531	217	-1.29102	down
AT1G69970.1	44	18	-1.28951	down
AT2G07711.1	1611	660	-1.28742	down
AT5G66640.1	810	332	-1.28674	down
AT5G47640.1	4641	1904	-1.2854	down
AT3G09940.2	251	103	-1.28504	down
ATMG00290.1	224	92	-1.28379	down
AT5G09570.1	382	157	-1.28281	down
AT2G21590.1	396	163	-1.28063	down
AT2G03710.2	459	189	-1.28011	down
AT5G13250.1	34	14	-1.28011	down
AT3G60100.1	17	7	-1.28011	down
AT2G11340.1	17	7	-1.28011	down
AT2G45600.1	1574	649	-1.27815	down
AT1G15410.1	1772	731	-1.27744	down
AT4G05100.1	189	78	-1.27684	down
AT4G07850.1	75	31	-1.27462	down
AT5G15500.2	812	336	-1.27302	down
AT1G53163.1	116	48	-1.27302	down
AT5G41675.1	29	12	-1.27302	down
AT1G13448.1	490	203	-1.2713	down
AT2G34600.1	369	153	-1.27009	down
AT4G25480.1	822	341	-1.26937	down
AT4G12390.1	823	342	-1.2669	down
AT5G06570.2	433	180	-1.26637	down
AT4G28040.4	1354	563	-1.26602	down
AT5G15190.2	101	42	-1.26589	down
AT1G68800.1	250	104	-1.26534	down
ATMG00516.1	137	57	-1.26514	down
AT1G29720.2	742	309	-1.26381	down
AT5G40230.1	60	25	-1.26303	down
AT3G18010.1	24	10	-1.26303	down
AT5G65070.1	48	20	-1.26303	down
AT1G22110.1	36	15	-1.26303	down
AT1G67920.1	3008	1254	-1.26227	down
AT3G03790.2	5414	2258	-1.26165	down
AT1G72950.1	67	28	-1.25873	down
AT1G03010.1	323	135	-1.25857	down
AT1G54120.1	86	36	-1.25634	down
AT4G19780.1	160	67	-1.25584	down
AT4G18070.4	1166	489	-1.25366	down
AT1G56650.1	1185	497	-1.25357	down
AT5G16530.1	236	99	-1.25329	down
AT2G15020.1	734	308	-1.25285	down
AT4G33770.2	276	116	-1.25054	down
AT3G06437.1	88	37	-1.24998	down
AT4G15248.1	38	16	-1.24793	down
AT5G37800.1	19	8	-1.24793	down
AT5G24660.1	1883	793	-1.24764	down
AT1G06980.1	64	27	-1.24511	down
AT5G47550.1	950	401	-1.24433	down
AT5G64000.1	2184	922	-1.24413	down
AT5G04190.1	3895	1645	-1.24354	down
AT4G38960.2	104	44	-1.24101	down
AT1G18075.1	26	11	-1.24101	down
AT3G48520.1	2396	1014	-1.24057	down
AT5G01820.1	12109	5128	-1.23961	down
AT2G07718.1	425	180	-1.23947	down
AT3G16360.1	878	372	-1.23892	down
AT5G24240.1	33	14	-1.23704	down
AT3G24518.1	807	343	-1.23436	down
AT1G12480.1	868	369	-1.23407	down
AT1G02350.1	101	43	-1.23195	down
AT2G39920.1	1112	474	-1.2302	down
AT1G18400.1	818	349	-1.22887	down
AT5G59070.1	775	331	-1.22737	down
AT1G19250.1	206	88	-1.22707	down
AT1G64780.1	847	362	-1.22637	down
AT1G29724.1	273	117	-1.22239	down
AT3G51750.2	56	24	-1.22239	down
AT5G48290.2	21	9	-1.22239	down
AT3G55720.1	14	6	-1.22239	down
AT4G19850.2	35	15	-1.22239	down
AT1G22600.1	14	6	-1.22239	down
AT5G27980.1	14	6	-1.22239	down
AT4G35295.1	14	6	-1.22239	down
AT2G11891.1	14	6	-1.22239	down
ATCG00930.1	14	6	-1.22239	down
AT2G25015.1	14	6	-1.22239	down
AT3G27690.1	50346	21608	-1.22031	down
AT2G32680.1	5333	2290	-1.2196	down
AT2G41510.1	2281	980	-1.21881	down
ATMG00690.1	805	346	-1.21822	down
AT5G35490.1	2147	923	-1.21792	down
AT5G67060.1	93	40	-1.21723	down
AT1G77580.1	804	346	-1.21642	down
AT2G25625.2	871	375	-1.21578	down
AT1G03020.1	476	205	-1.21534	down
AT2G29090.1	406	175	-1.21412	down
AT4G00500.2	888	383	-1.21322	down
AT3G23010.1	331	143	-1.21082	down
AT1G53870.1	1194	516	-1.21036	down
AT1G53270.1	37	16	-1.20945	down
AT3G53840.1	37	16	-1.20945	down
AT3G05030.1	1644	711	-1.20929	down
AT1G64360.1	9145	3957	-1.20858	down
AT5G02190.1	212	92	-1.20436	down
AT3G09922.1	3346	1453	-1.2034	down
AT5G25045.1	23	10	-1.20163	down
AT2G11650.1	23	10	-1.20163	down
AT5G15500.1	676	294	-1.20121	down
AT1G23140.1	1512	658	-1.2003	down
AT4G27410.3	1869	814	-1.19917	down
AT3G24518.2	792	345	-1.1989	down
AT2G15510.1	280	122	-1.19855	down
AT1G18870.2	117	51	-1.19794	down
AT4G21470.1	4696	2048	-1.19722	down
AT3G25010.1	1566	684	-1.19502	down
AT1G18870.1	160	70	-1.19265	down
AT3G32223.1	32	14	-1.19265	down
AT5G28468.1	32	14	-1.19265	down
AT5G52610.1	16	7	-1.19265	down
AT3G13855.1	16	7	-1.19265	down
AT2G07799.1	16	7	-1.19265	down
AT3G51760.1	349	153	-1.1897	down
AT5G45000.1	50	22	-1.18442	down
AT5G25190.1	2952	1303	-1.17986	down
AT2G32670.1	52	23	-1.17688	down
AT5G22310.1	4256	1885	-1.17493	down
AT2G36970.1	2097	929	-1.17458	down
AT3G11410.1	14638	6485	-1.17454	down
AT3G03840.1	124	55	-1.17284	down
AT4G13572.1	376	167	-1.17088	down
AT1G77145.1	376	167	-1.17088	down
AT1G61240.1	439	195	-1.17075	down
AT5G10760.1	7592	3373	-1.17045	down
AT2G47770.1	126	56	-1.16993	down
AT3G61840.1	27	12	-1.16993	down
AT5G37476.1	54	24	-1.16993	down
AT5G55590.1	27	12	-1.16993	down
AT3G52160.1	27	12	-1.16993	down
AT4G08990.1	18	8	-1.16993	down
AT1G12100.1	18	8	-1.16993	down
AT5G46370.1	18	8	-1.16993	down
AT5G39520.1	1608	716	-1.16724	down
AT4G27410.2	6452	2874	-1.16669	down
AT4G12090.1	378	169	-1.16136	down
AT2G40130.2	1594	713	-1.16068	down
AT5G48950.2	38	17	-1.16046	down
AT2G07749.1	67	30	-1.1592	down
AT5G01881.1	58	26	-1.15754	down
AT2G34530.2	29	13	-1.15754	down
AT3G02980.1	310	139	-1.15718	down
AT1G68670.1	14610	6554	-1.15651	down
AT1G53890.1	1105	496	-1.15563	down
AT3G17130.1	49	22	-1.15528	down
AT2G21320.1	630	283	-1.15455	down
AT1G61800.1	503	226	-1.15424	down
AT1G43675.1	20	9	-1.152	down
AT1G35710.1	9229	4154	-1.15167	down
AT1G22370.2	1143	515	-1.15018	down
AT5G63350.1	233	105	-1.14994	down
AT3G12710.1	982	443	-1.14842	down
AT3G62820.1	2549	1150	-1.1483	down
AT1G77330.1	31	14	-1.14684	down
AT4G01230.1	62	28	-1.14684	down
AT4G18070.2	799	361	-1.1462	down
AT1G75000.1	336	152	-1.14439	down
AT3G30720.1	1808	818	-1.14422	down
AT4G01160.1	53	24	-1.14296	down
AT5G07920.1	5326	2412	-1.14282	down
AT4G24480.1	2591	1174	-1.14208	down
AT1G30860.1	216	98	-1.14018	down
AT4G37220.1	108	49	-1.14018	down
AT3G48290.1	110	50	-1.1375	down
AT2G26630.1	22	10	-1.1375	down
AT1G03445.1	22	10	-1.1375	down
AT2G10830.1	44	20	-1.1375	down
AT4G01820.1	22	10	-1.1375	down
AT2G34170.1	835	380	-1.13578	down
AT1G42695.1	640	292	-1.1321	down
AT1G45249.1	1775	810	-1.13183	down
AT1G30500.2	1189	543	-1.13072	down
AT1G26558.1	81	37	-1.1304	down
AT3G04140.1	547	250	-1.12961	down
AT4G10150.1	70	32	-1.12928	down
AT1G58390.1	35	16	-1.12928	down
AT1G13750.1	3388	1549	-1.1291	down
ATMG00090.1	1501	687	-1.12754	down
AT1G09240.1	1945	891	-1.12627	down
AT4G03960.1	2530	1159	-1.12626	down
AT1G29440.1	598	274	-1.12597	down
ATMG01320.1	120	55	-1.12553	down
AT1G43830.1	24	11	-1.12553	down
AT5G07215.1	24	11	-1.12553	down
AT5G22460.1	157	72	-1.1247	down
AT1G19340.1	508	233	-1.1245	down
AT2G20750.1	148	68	-1.12199	down
AT4G27410.1	1600	736	-1.12029	down
AT4G04409.1	63	29	-1.1193	down
AT3G13210.1	76	35	-1.11864	down
AT4G17810.1	505	233	-1.11595	down
AT3G47165.1	26	12	-1.11548	down
AT4G11200.1	26	12	-1.11548	down
AT5G35337.1	39	18	-1.11548	down
AT1G52890.1	15507	7163	-1.11428	down
AT2G47190.1	526	243	-1.11411	down
AT2G22000.1	106	49	-1.11321	down
AT5G16030.1	6737	3115	-1.11287	down
AT3G05030.2	856	396	-1.11211	down
AT5G49525.1	348	161	-1.11203	down
AT5G43150.1	5392	2495	-1.11178	down
AT4G06660.1	54	25	-1.11103	down
AT1G63520.1	41	19	-1.10962	down
AT5G02020.1	10972	5086	-1.10922	down
AT4G09900.1	1951	905	-1.10822	down
AT2G26310.1	263	122	-1.10818	down
AT3G25905.1	28	13	-1.10692	down
AT3G23870.1	549	255	-1.10631	down
AT3G22235.2	1073	499	-1.10454	down
AT3G62100.1	101	47	-1.10362	down
AT1G73600.2	6403	2986	-1.10053	down
AT4G26470.1	60	28	-1.09954	down
AT5G43530.1	30	14	-1.09954	down
AT1G77095.1	15	7	-1.09954	down
AT1G05550.1	15	7	-1.09954	down
AT5G23840.2	15	7	-1.09954	down
AT5G44880.1	15	7	-1.09954	down
AT2G40670.1	377	176	-1.09899	down
AT1G57980.1	544	254	-1.09878	down
AT5G58580.1	499	233	-1.09871	down
AT2G40130.1	1756	820	-1.0986	down
AT4G18070.1	1243	581	-1.09722	down
AT1G77580.2	1044	489	-1.09422	down
AT4G23320.1	175	82	-1.09366	down
AT5G65230.1	32	15	-1.09311	down
AT2G30420.1	292	137	-1.09179	down
AT5G15070.1	824	387	-1.09031	down
AT5G38200.1	68	32	-1.08746	down
AT4G17970.1	1056	497	-1.08729	down
AT4G31240.2	1123	529	-1.08602	down
AT1G11340.1	331	156	-1.08529	down
AT1G78320.1	72	34	-1.08246	down
AT1G73830.1	1699	803	-1.08121	down
AT2G07689.1	55	26	-1.08092	down
AT1G69230.1	74	35	-1.08017	down
AT1G69720.1	539	255	-1.07979	down
AT4G15540.1	12935	6121	-1.07944	down
AT5G03377.1	38	18	-1.078	down
AT1G36950.1	19	9	-1.078	down
AT3G56040.1	14547	6892	-1.07773	down
AT5G16030.2	5833	2765	-1.07696	down
AT5G48205.1	99	47	-1.07477	down
AT2G44578.1	80	38	-1.074	down
AT3G43828.1	40	19	-1.074	down
AT2G07667.1	40	19	-1.074	down
AT2G24650.2	221	105	-1.07366	down
AT1G73600.1	5030	2390	-1.07355	down
AT4G10910.1	204	97	-1.07251	down
AT4G33770.1	353	168	-1.07121	down
AT5G01880.1	2336	1112	-1.07088	down
AT5G22460.2	126	60	-1.07039	down
AT3G12460.1	42	20	-1.07039	down
AT4G30640.1	21	10	-1.07039	down
AT1G70860.1	21	10	-1.07039	down
AT4G37680.1	9043	4308	-1.06978	down
AT5G15970.1	25692	12252	-1.0683	down
AT1G33480.1	130	62	-1.06817	down
AT1G49130.1	1485	709	-1.06661	down
AT5G25010.1	46	22	-1.06413	down
AT2G28040.1	23	11	-1.06413	down
AT3G15570.1	3591	1721	-1.06114	down
AT1G80325.1	123	59	-1.05987	down
AT4G33490.1	1342	644	-1.05925	down
AT2G07671.1	700	336	-1.05889	down
AT3G48660.1	50	24	-1.05889	down
AT4G01680.2	25	12	-1.05889	down
AT3G16210.1	25	12	-1.05889	down
AT3G47220.1	185	89	-1.05565	down
AT5G62430.1	1944	936	-1.05445	down
AT4G13390.1	27	13	-1.05445	down
AT1G02820.1	1322	637	-1.05336	down
AT2G19810.1	13143	6333	-1.05333	down
AT1G20190.1	892	430	-1.05271	down
AT4G12000.1	840	405	-1.05247	down
AT4G24670.1	253	122	-1.05226	down
AT5G54610.1	537	259	-1.05197	down
AT2G29980.2	3139	1514	-1.05194	down
AT2G47060.4	1027	496	-1.05002	down
AT1G04800.1	2762	1335	-1.04887	down
AT4G15550.1	3035	1467	-1.04883	down
AT2G07706.1	153	74	-1.04793	down
AT5G43840.1	93	45	-1.04731	down
AT1G73870.1	4602	2229	-1.04586	down
AT2G39890.2	1253	607	-1.04562	down
AT5G06510.1	518	251	-1.04526	down
AT2G38940.1	3634	1761	-1.04516	down
AT1G67820.1	204	99	-1.04307	down
AT5G02180.1	2290	1112	-1.04219	down
AT2G09960.1	70	34	-1.04182	down
AT1G79270.1	4417	2146	-1.04142	down
AT2G29980.1	4258	2069	-1.04124	down
AT4G23920.1	1360	662	-1.0387	down
AT1G65790.1	2699	1316	-1.03627	down
AT2G28870.1	572	279	-1.03575	down
AT1G47950.1	43	21	-1.03395	down
AT1G31120.1	2163	1057	-1.03306	down
AT5G39865.1	45	22	-1.03242	down
AT5G05000.2	752	368	-1.03103	down
AT1G48870.1	100	49	-1.02915	down
AT1G67590.2	551	270	-1.02909	down
AT1G61240.3	355	174	-1.02873	down
AT5G05690.3	5496	2696	-1.02756	down
AT2G33350.1	53	26	-1.02748	down
AT1G24330.1	868	426	-1.02684	down
AT1G72530.2	55	27	-1.02647	down
AT4G31240.1	1446	710	-1.02618	down
AT4G31650.1	1072	527	-1.02443	down
AT3G07350.1	7667	3770	-1.0241	down
AT5G19580.1	874	430	-1.0233	down
AT3G18080.1	85251	41979	-1.02205	down
AT1G14580.1	1257	619	-1.02197	down
AT3G23840.1	1263	622	-1.02187	down
AT5G02020.2	6574	3241	-1.02033	down
AT3G12320.1	3075	1516	-1.02032	down
AT2G17280.1	359	177	-1.02023	down
AT3G22235.1	1413	697	-1.01953	down
AT1G22370.1	731	361	-1.01787	down
AT3G01960.1	261	129	-1.01668	down
AT1G32900.1	10344	5114	-1.01627	down
AT1G55120.2	629	311	-1.01615	down
AT3G22231.1	1935	959	-1.01273	down
AT5G16030.3	5245	2600	-1.01243	down
ATMG00510.1	365	181	-1.01191	down
ATMG00080.1	510	253	-1.01136	down
AT5G55970.1	2320	1153	-1.00873	down
AT1G73602.1	4797	2385	-1.00814	down
AT5G67390.2	390	194	-1.00742	down
AT5G55970.2	4142	2063	-1.00558	down
AT5G45340.2	349	174	-1.00414	down
AT4G23230.1	535	267	-1.0027	down
AT4G25490.1	718	359	-1	down
AT1G75360.1	304	152	-1	down
AT1G66080.1	112	56	-1	down
AT1G56670.1	100	50	-1	down
AT1G20470.1	58	29	-1	down
AT5G26170.1	54	27	-1	down
AT3G29140.1	84	42	-1	down
AT2G35550.4	90	45	-1	down
AT5G66110.1	58	29	-1	down
AT5G23350.1	32	16	-1	down
AT4G00890.1	46	23	-1	down
AT4G21490.1	54	27	-1	down
AT1G31570.1	46	23	-1	down
AT3G18145.1	16	8	-1	down
AT5G58780.1	18	9	-1	down
AT1G65445.1	14	7	-1	down
AT4G24030.1	20	10	-1	down
AT2G07769.1	26	13	-1	down
ATMG01210.1	20	10	-1	down
ATMG01050.1	16	8	-1	down
AT3G58380.1	24	12	-1	down
AT4G09780.1	26	13	-1	down
AT5G37760.1	16	8	-1	down
AT5G43770.1	16	8	-1	down
AT1G66870.1	20	10	-1	down
AT2G33775.1	16	8	-1	down
AT3G28310.1	16	8	-1	down
AT2G15010.1	14	7	-1	down
AT4G13560.1	114	0	—	down
AT4G13570.1	92	0	—	down
AT2G45350.1	132	0	—	down
AT4G13700.1	67	0	—	down
AT3G54700.1	41	0	—	down
AT3G09290.1	48	0	—	down
AT5G62160.1	40	0	—	down
AT1G20730.1	22	0	—	down
AT3G09240.1	27	0	—	down
AT1G26610.1	24	0	—	down
AT5G35050.1	21	0	—	down
AT2G05995.1	22	0	—	down
AT5G16190.1	143	286	1	up
AT4G38210.1	80	160	1	up
AT1G47520.1	108	216	1	up
AT5G19110.1	49	98	1	up
AT5G60870.1	68	136	1	up
AT2G31725.1	47	94	1	up
AT1G27670.1	83	166	1	up
AT2G34150.1	47	94	1	up
AT4G12400.2	29	58	1	up
AT2G41660.1	47	94	1	up
AT3G27025.1	71	142	1	up
AT1G07880.2	38	76	1	up
AT2G29680.1	78	156	1	up
AT4G09060.1	32	64	1	up
AT3G05790.1	43	86	1	up
AT2G28760.2	26	52	1	up
AT1G09890.1	26	52	1	up
AT5G18810.1	30	60	1	up
AT3G63480.1	22	44	1	up
AT5G65090.1	34	68	1	up
AT2G45120.1	24	48	1	up
AT1G13800.1	20	40	1	up
AT4G23420.2	28	56	1	up
AT3G18260.1	27	54	1	up
AT2G38340.1	42	84	1	up
AT3G48160.2	15	30	1	up
AT4G14780.1	43	86	1	up
AT1G62320.1	30	60	1	up
AT4G18980.1	44	88	1	up
AT4G25780.1	15	30	1	up
AT3G60550.1	9	18	1	up
AT3G05152.1	17	34	1	up
AT1G30473.1	19	38	1	up
AT3G04960.2	32	64	1	up
AT3G50390.1	20	40	1	up
AT3G48900.2	10	20	1	up
AT1G15415.1	13	26	1	up
AT4G35590.1	14	28	1	up
AT3G21310.1	8	16	1	up
AT1G64250.1	8	16	1	up
AT4G07830.1	14	28	1	up
AT1G66690.1	13	26	1	up
AT3G21040.1	9	18	1	up
AT4G05497.1	18	36	1	up
AT5G18320.1	14	28	1	up
AT4G02180.1	9	18	1	up
AT5G28143.1	19	38	1	up
AT2G24110.1	8	16	1	up
AT2G47040.1	8	16	1	up
AT2G29370.1	7	14	1	up
AT3G04717.1	9	18	1	up
AT5G50715.1	9	18	1	up
AT2G33847.1	8	16	1	up
AT1G59670.1	15	30	1	up
AT1G49960.2	8	16	1	up
AT2G25770.2	20	40	1	up
AT5G23411.1	8	16	1	up
AT2G34760.1	7	14	1	up
AT5G54095.1	7	14	1	up
AT1G14642.1	12	24	1	up
AT5G05220.1	10	20	1	up
AT1G28580.1	2013	4032	1.00215	up
AT5G64190.1	652	1306	1.00221	up
AT4G01720.1	2276	4564	1.0038	up
AT4G14746.1	539	1081	1.00401	up
AT2G44040.1	356	714	1.00405	up
AT1G65510.1	351	704	1.0041	up
AT1G51680.2	692	1389	1.0052	up
AT5G27550.1	108	217	1.00666	up
AT5G39050.1	2513	5051	1.00716	up
AT5G43170.1	100	201	1.0072	up
AT3G24495.1	98	197	1.00734	up
AT3G19710.1	14232	28610	1.00738	up
AT2G37760.1	255	513	1.00846	up
AT1G64200.1	806	1622	1.00892	up
AT3G20960.1	236	475	1.00914	up
AT1G71050.1	980	1973	1.00954	up
AT4G24350.1	2730	5497	1.00974	up
AT4G38340.1	68	137	1.01057	up
AT3G09010.1	266	536	1.01081	up
AT1G10540.1	63	127	1.0114	up
AT4G02930.1	883	1781	1.0122	up
AT4G36180.1	228	460	1.0126	up
AT1G08830.2	3202	6462	1.01301	up
AT5G47720.4	220	444	1.01306	up
AT3G57380.1	52	105	1.01381	up
AT5G56810.1	46	93	1.0156	up
AT2G02850.1	44	89	1.0163	up
AT5G06870.1	4271	8641	1.01662	up
AT3G57760.2	81	164	1.0177	up
AT5G42010.1	271	549	1.01851	up
AT1G33720.1	180	365	1.0199	up
AT2G32020.1	68	138	1.02106	up
ATCG00620.1	269	546	1.02129	up
AT3G05470.1	33	67	1.0217	up
AT4G37030.1	64	130	1.02237	up
AT1G78260.1	32	65	1.02237	up
AT2G44370.1	32	65	1.02237	up
AT2G36885.2	61	124	1.02346	up
AT5G66005.2	30	61	1.02385	up
AT4G12030.2	1803	3667	1.0242	up
AT5G42020.2	852	1733	1.02435	up
AT1G20120.1	88	179	1.02438	up
AT5G24080.1	29	59	1.02466	up
AT1G17750.1	113	230	1.02531	up
AT5G54970.1	56	114	1.02554	up
AT1G60810.1	270	550	1.02647	up
AT2G38320.1	26	53	1.02748	up
AT1G68130.2	337	687	1.02756	up
AT3G54820.1	206	420	1.02774	up
AT4G12410.1	25	51	1.02857	up
AT5G33421.1	24	49	1.02975	up
AT1G08800.2	884	1805	1.02988	up
ATCG00810.1	7337	14984	1.03016	up
AT3G19300.1	47	96	1.03037	up
AT5G24760.2	70	143	1.03059	up
AT1G53250.1	256	523	1.03067	up
AT5G18660.1	1185	2421	1.03072	up
AT5G61350.1	23	47	1.03103	up
AT3G22650.1	23	47	1.03103	up
AT3G16660.1	3015	6164	1.03171	up
AT2G16790.1	90	184	1.03171	up
AT3G19210.1	45	92	1.03171	up
AT1G08830.1	5008	10239	1.03177	up
AT4G02710.1	398	814	1.03226	up
AT2G36770.1	374	765	1.03242	up
AT3G55370.2	44	90	1.03242	up
AT1G75060.2	22	45	1.03242	up
AT5G48400.1	22	45	1.03242	up
AT1G01640.2	109	223	1.03272	up
AT1G63220.1	64	131	1.03342	up
AT3G49110.1	699	1431	1.03366	up
AT5G51890.1	189	387	1.03395	up
AT4G14040.1	9817	20108	1.03442	up
AT5G03360.1	101	207	1.03528	up
AT2G13550.1	40	82	1.03562	up
AT2G44190.1	20	41	1.03562	up
AT2G27990.1	79	162	1.03607	up
AT3G07650.2	232	476	1.03684	up
AT3G53480.1	57	117	1.03747	up
AT3G03480.1	190	390	1.03747	up
AT2G01530.1	19	39	1.03747	up
AT3G48500.2	746	1532	1.03817	up
AT3G48500.1	841	1728	1.03893	up
AT1G56710.1	145	298	1.03926	up
AT2G27080.2	90	185	1.03953	up
AT5G64900.1	36	74	1.03953	up
AT4G10630.1	18	37	1.03953	up
AT5G07080.1	107	220	1.03989	up
AT4G37730.1	53	109	1.04026	up
AT5G48400.2	51	105	1.04182	up
AT3G26350.1	17	35	1.04182	up
AT2G24680.1	17	35	1.04182	up
AT3G13175.1	66	136	1.04307	up
AT3G07540.1	538	1109	1.04358	up
AT5G42780.1	65	134	1.04372	up
AT1G62660.1	2852	5882	1.04433	up
AT3G25900.2	16	33	1.04439	up
AT4G31351.1	16	33	1.04439	up
AT5G45580.1	16	33	1.04439	up
AT1G64600.1	158	326	1.04495	up
AT1G05820.1	47	97	1.04532	up
AT4G12030.1	1018	2101	1.04534	up
AT3G14890.1	93	192	1.0458	up
AT2G41300.1	31	64	1.0458	up
AT4G38870.1	46	95	1.04629	up
AT4G14150.1	61	126	1.04654	up
AT5G05160.1	346	715	1.04717	up
AT3G57130.1	15	31	1.04731	up
AT4G18550.1	15	31	1.04731	up
AT3G46487.1	15	31	1.04731	up
AT1G66760.2	1502	3105	1.04771	up
AT1G50240.2	118	244	1.04809	up
AT3G60130.2	352	728	1.04836	up
AT2G02540.1	44	91	1.04836	up
AT1G60270.1	116	240	1.04891	up
AT5G23010.1	35444	73348	1.04922	up
AT3G06360.1	43	89	1.04947	up
AT1G76160.1	2712	5617	1.05044	up
AT1G20610.1	56	116	1.05063	up
AT1G18100.1	14	29	1.05063	up
AT3G53010.1	14	29	1.05063	up
AT3G54420.1	164	340	1.05184	up
AT5G66620.1	68	141	1.05209	up
AT3G61850.1	108	224	1.05247	up
AT3G05740.1	27	56	1.05247	up
AT3G46700.1	27	56	1.05247	up
AT4G21300.1	40	83	1.05311	up
AT1G04980.1	225	467	1.0535	up
ATCG00170.1	247	513	1.05445	up
AT1G52450.1	78	162	1.05445	up
AT4G10650.1	39	81	1.05445	up
AT3G47875.1	13	27	1.05445	up
AT4G15680.1	333	692	1.05525	up
AT4G39380.1	62	129	1.05703	up
AT3G14890.2	74	154	1.05733	up
AT3G59510.1	49	102	1.05772	up
AT3G22310.1	426	887	1.05808	up
AT2G29730.1	498	1037	1.0582	up
AT5G07690.1	942	1962	1.05853	up
AT1G05020.1	36	75	1.05889	up
AT1G54385.2	12	25	1.05889	up
AT2G21140.1	237	494	1.05962	up
AT1G33440.1	71	148	1.05971	up
AT3G19440.1	59	123	1.05987	up
AT4G16745.1	542	1130	1.05996	up
AT1G11185.1	35	73	1.06054	up
AT3G04070.1	544	1135	1.06101	up
AT5G22880.1	726	1516	1.06223	up
AT2G20110.1	34	71	1.06228	up
AT1G67120.1	1511	3156	1.06259	up
AT3G46940.1	45	94	1.06274	up
AT1G23205.1	45	94	1.06274	up
AT4G27010.1	123	257	1.06311	up
AT1G12520.3	726	1517	1.06318	up
AT3G13470.1	1294	2705	1.06379	up
AT5G56200.1	22	46	1.06413	up
AT4G12600.1	438	916	1.06442	up
AT1G02690.1	98	205	1.06477	up
AT5G27345.1	32	67	1.06609	up
AT4G02360.1	137	287	1.06687	up
AT1G22900.1	231	484	1.06711	up
ATCG00400.1	21	44	1.06711	up
AT4G09510.1	354	742	1.06767	up
AT3G12770.1	52	109	1.06774	up
AT3G63200.1	187	392	1.06782	up
AT3G61100.1	93	195	1.06817	up
AT5G37010.1	51	107	1.06904	up
AT4G03420.1	5484	11507	1.06921	up
AT1G23800.1	263	552	1.06961	up
AT2G28760.1	30	63	1.07039	up
AT1G02700.1	20	42	1.07039	up
AT2G28140.1	10	21	1.07039	up
AT3G24110.1	20	42	1.07039	up
AT5G52340.1	10	21	1.07039	up
AT5G42020.1	1278	2684	1.0705	up
AT5G51380.1	88	185	1.07195	up
AT5G59740.1	88	185	1.07195	up
AT1G15510.1	293	616	1.07203	up
AT3G46880.1	39	82	1.07215	up
AT5G08610.1	1585	3333	1.07234	up
AT1G73260.1	553	1164	1.07374	up
AT1G66620.1	19	40	1.074	up
AT2G41730.1	161	339	1.07422	up
AT1G69310.1	462	973	1.07455	up
AT2G37130.2	3914	8247	1.07523	up
AT5G63810.1	4782	10078	1.07552	up
AT1G13950.1	220	464	1.07662	up
AT1G52000.1	16866	35593	1.07748	up
AT2G37760.5	189	399	1.078	up
AT3G16330.1	18	38	1.078	up
AT1G16420.1	27	57	1.078	up
AT1G03180.2	18	38	1.078	up
AT1G79450.1	18	38	1.078	up
AT3G28510.1	9	19	1.078	up
AT2G20590.1	9	19	1.078	up
AT5G01890.1	347	733	1.07888	up
AT2G23700.1	150	317	1.07952	up
AT4G01037.1	1006	2127	1.08019	up
AT4G20270.1	558	1180	1.08045	up
AT1G19040.1	17	36	1.08246	up
AT1G77630.1	210	445	1.08342	up
AT1G72810.1	435	922	1.08375	up
AT5G24630.1	25	53	1.08406	up
AT3G60130.3	323	685	1.08457	up
AT5G60020.1	148	314	1.08517	up
AT5G66170.1	115	244	1.08525	up
AT3G22910.1	328	696	1.08539	up
AT1G66100.1	9076	19271	1.0863	up
AT3G54090.1	916	1946	1.08709	up
AT2G37130.1	5947	12637	1.08742	up
AT3G48830.1	96	204	1.08746	up
AT1G74490.1	16	34	1.08746	up
AT4G36610.1	8	17	1.08746	up
AT5G14490.1	8	17	1.08746	up
AT5G63540.1	8	17	1.08746	up
AT2G47360.1	8	17	1.08746	up
AT5G18636.1	8	17	1.08746	up
AT1G19850.1	508	1080	1.08813	up
AT2G34810.1	8298	17648	1.08867	up
AT5G61480.1	672	1430	1.08948	up
AT5G48470.1	531	1130	1.08954	up
AT1G34044.1	54	115	1.0906	up
AT1G17665.1	191	407	1.09146	up
AT4G06477.1	122	260	1.09163	up
AT4G39320.1	61	130	1.09163	up
AT5G15530.1	83	177	1.09257	up
AT1G68390.1	30	64	1.09311	up
AT3G17830.1	97	207	1.09357	up
AT5G49680.2	119	254	1.09387	up
AT5G65020.2	751	1603	1.09389	up
AT5G07440.2	1830	3908	1.09459	up
AT1G78050.1	88	188	1.09516	up
AT2G28250.2	44	94	1.09516	up
AT2G05300.2	22	47	1.09516	up
AT1G06080.1	219	468	1.09558	up
AT2G04780.1	174	372	1.09622	up
AT1G02630.1	29	62	1.09622	up
AT1G71530.2	50	107	1.09761	up
AT3G16650.1	204	437	1.09906	up
AT1G16520.1	232	497	1.09912	up
AT1G48570.1	448	960	1.09954	up
AT1G79890.1	28	60	1.09954	up
AT3G22415.1	42	90	1.09954	up
AT5G54240.1	28	60	1.09954	up
AT1G49700.2	14	30	1.09954	up
AT4G08210.1	14	30	1.09954	up
AT1G19790.1	7	15	1.09954	up
AT3G19184.1	7	15	1.09954	up
AT4G32785.1	7	15	1.09954	up
AT3G28500.1	151	324	1.10145	up
AT4G08590.1	34	73	1.10236	up
AT1G64620.1	480	1031	1.10294	up
AT1G08260.2	223	479	1.10298	up
AT1G02030.1	27	58	1.10309	up
AT3G10870.1	322	692	1.10371	up
AT2G40550.1	127	273	1.10407	up
AT1G26840.1	20	43	1.10434	up
AT5G24160.1	6124	13168	1.10449	up
AT5G36740.1	53	114	1.10497	up
AT4G15120.1	53	114	1.10497	up
AT1G16410.1	8590	18490	1.10602	up
AT1G26930.1	518	1115	1.10602	up
AT3G27280.1	255	549	1.10631	up
AT5G46780.2	541	1165	1.10663	up
AT3G17110.1	143	308	1.10692	up
AT1G72670.1	26	56	1.10692	up
AT3G54150.1	253	545	1.10712	up
AT2G44120.2	778	1676	1.10718	up
AT1G04730.1	58	125	1.1078	up
AT1G02720.2	77	166	1.10825	up
AT2G17442.5	19	41	1.10962	up
AT3G58990.1	3241	6996	1.11009	up
AT1G30040.2	100	216	1.11103	up
AT1G09421.1	25	54	1.11103	up
AT3G06435.1	111	240	1.11247	up
AT5G62230.1	55	119	1.11346	up
AT4G02060.1	151	327	1.11474	up
AT2G15000.1	96	208	1.11548	up
AT5G64980.1	36	78	1.11548	up
AT4G17000.1	24	52	1.11548	up
AT1G28395.1	36	78	1.11548	up
AT5G67090.1	36	78	1.11548	up
AT4G01270.1	12	26	1.11548	up
AT4G09990.1	12	26	1.11548	up
AT2G26547.1	12	26	1.11548	up
AT3G56260.1	176	382	1.118	up
AT1G31500.4	111	241	1.11847	up
AT3G07650.1	343	745	1.11903	up
AT4G35180.1	29	63	1.1193	up
AT1G05680.1	168	365	1.11944	up
AT3G23290.2	202	439	1.11987	up
AT5G08350.1	126	274	1.12075	up
AT5G67210.1	120	261	1.12102	up
AT2G21540.1	57	124	1.12131	up
AT3G28340.1	107	233	1.12272	up
AT1G77110.1	112	244	1.12338	up
AT5G43180.1	115	251	1.12605	up
AT3G19700.1	449	981	1.12754	up
AT1G36180.1	800	1748	1.12763	up
AT4G31877.1	27	59	1.12776	up
AT5G05580.1	827	1808	1.12844	up
AT5G05590.1	311	680	1.12862	up
AT2G21060.1	1127	2465	1.1291	up
AT4G21865.1	64	140	1.12928	up
AT2G15490.2	16	35	1.12928	up
AT3G56970.1	53	116	1.13006	up
AT4G30400.1	127	278	1.13026	up
AT5G07060.1	89	195	1.1316	up
AT4G30850.2	62	136	1.13327	up
AT3G18730.1	46	101	1.13465	up
AT4G31810.1	235	516	1.13471	up
AT5G07440.1	1813	3982	1.13511	up
AT1G67105.1	621	1366	1.13729	up
AT4G26600.1	220	484	1.1375	up
AT4G21880.1	140	308	1.1375	up
AT5G15800.2	40	88	1.1375	up
AT3G44960.1	10	22	1.1375	up
AT4G02670.1	10	22	1.1375	up
AT3G13900.1	10	22	1.1375	up
AT5G66670.1	10	22	1.1375	up
AT2G29040.1	10	22	1.1375	up
AT5G65170.1	224	493	1.13809	up
AT3G17840.1	247	544	1.1391	up
AT1G14170.2	113	249	1.13982	up
AT2G27775.2	39	86	1.14086	up
AT4G38560.2	63	139	1.14166	up
AT4G01080.1	193	426	1.14225	up
AT5G17490.1	793	1751	1.14279	up
AT1G16060.1	96	212	1.14296	up
AT1G52430.1	24	53	1.14296	up
AT1G78780.3	71	157	1.14487	up
AT1G16410.2	4187	9262	1.14541	up
AT4G36450.1	150	332	1.14622	up
AT2G47010.2	70	155	1.14684	up
AT2G12462.1	56	124	1.14684	up
AT5G01075.1	42	93	1.14684	up
AT3G57586.1	14	31	1.14684	up
AT1G78930.1	116	257	1.14764	up
AT1G64170.1	1386	3074	1.14919	up
AT5G67200.1	110	244	1.14938	up
AT3G60966.1	32	71	1.14975	up
AT5G52850.1	73	162	1.15003	up
AT3G54780.3	41	91	1.15024	up
AT1G05820.2	50	111	1.15056	up
AT4G21620.1	2296	5101	1.15166	up
AT1G23760.1	18	40	1.152	up
AT1G65120.2	27	60	1.152	up
AT5G15840.1	18	40	1.152	up
AT5G08480.1	9	20	1.152	up
AT2G41050.1	49	109	1.15347	up
AT1G44800.1	1209	2690	1.15379	up
AT2G01830.3	75	167	1.15489	up
AT4G09510.2	255	568	1.15539	up
AT3G07650.4	284	633	1.15631	up
AT5G11510.1	48	107	1.1565	up
AT3G22550.1	472	1053	1.15765	up
AT2G21790.1	587	1311	1.15924	up
AT3G49320.1	85	190	1.16046	up
AT1G25360.1	51	114	1.16046	up
AT4G32212.1	17	38	1.16046	up
AT4G26055.1	17	38	1.16046	up
AT2G02120.1	17	38	1.16046	up
AT2G03760.1	1341	2999	1.16117	up
AT3G16240.1	11174	24990	1.16121	up
AT1G16390.1	38	85	1.16146	up
AT1G09486.1	38	85	1.16146	up
AT5G18270.1	46	103	1.16294	up
AT2G39120.1	25	56	1.1635	up
AT1G65120.1	25	56	1.1635	up
AT2G27402.1	29	65	1.16439	up
AT3G51350.1	29	65	1.16439	up
AT1G51620.1	37	83	1.16559	up
AT5G50930.1	45	101	1.16636	up
AT1G65500.1	224	503	1.16706	up
AT1G72250.1	85	191	1.16804	up
AT1G16000.1	194	436	1.16827	up
AT1G33790.1	105	236	1.1684	up
AT3G54400.1	342	769	1.16899	up
AT5G49110.2	56	126	1.16993	up
AT2G44450.1	20	45	1.16993	up
AT5G11510.2	24	54	1.16993	up
AT5G42690.1	56	126	1.16993	up
AT2G10802.1	32	72	1.16993	up
AT3G27130.1	20	45	1.16993	up
AT4G24910.1	16	36	1.16993	up
AT1G49370.1	36	81	1.16993	up
AT2G22600.1	12	27	1.16993	up
AT1G18320.1	12	27	1.16993	up
AT1G61440.1	16	36	1.16993	up
AT4G05200.1	8	18	1.16993	up
AT5G45070.1	8	18	1.16993	up
AT2G04070.1	8	18	1.16993	up
AT1G67780.1	8	18	1.16993	up
AT4G16350.1	12	27	1.16993	up
AT3G51490.1	8	18	1.16993	up
AT1G63630.2	8	18	1.16993	up
AT2G16760.1	8	18	1.16993	up
AT4G37295.1	8	18	1.16993	up
AT3G58540.1	8	18	1.16993	up
AT3G10600.1	8	18	1.16993	up
AT4G16730.1	8	18	1.16993	up
AT2G45890.1	35	79	1.1745	up
AT2G15220.1	66	149	1.17477	up
AT2G04030.1	1952	4410	1.17583	up
AT3G43790.2	100	226	1.17632	up
AT5G62150.1	73	165	1.1765	up
AT5G64080.2	42	95	1.17754	up
AT4G04450.1	152	344	1.17834	up
AT4G39700.1	19	43	1.17834	up
AT1G58370.1	147	333	1.17971	up
AT3G15650.1	49	111	1.17971	up
AT1G80370.1	15	34	1.18057	up
AT4G26960.1	15	34	1.18057	up
AT3G04960.1	30	68	1.18057	up
AT1G13700.1	718	1628	1.18104	up
AT1G17560.1	48	109	1.18322	up
AT1G49160.2	257	584	1.1842	up
AT1G17920.1	77	175	1.18442	up
AT5G20420.1	77	175	1.18442	up
AT2G43230.1	22	50	1.18442	up
AT4G14140.1	11	25	1.18442	up
AT2G04040.1	223	507	1.18494	up
AT2G29890.2	73	166	1.18521	up
AT1G67630.1	73	166	1.18521	up
ATCG00780.1	9571	21785	1.18659	up
AT1G69310.2	514	1171	1.1879	up
AT5G49700.1	316	720	1.18807	up
AT3G27980.1	61	139	1.1882	up
AT1G28395.2	25	57	1.18903	up
AT2G39220.1	202	461	1.19041	up
AT5G66920.1	198	452	1.19082	up
AT3G29000.1	293	669	1.19111	up
AT3G54390.1	148	338	1.19143	up
AT2G26180.1	28	64	1.19265	up
AT1G23410.1	14	32	1.19265	up
AT2G36750.1	14	32	1.19265	up
AT4G30975.1	7	16	1.19265	up
AT1G69526.1	14	32	1.19265	up
AT3G48480.1	7	16	1.19265	up
AT3G30836.1	7	16	1.19265	up
AT3G06600.2	7	16	1.19265	up
AT2G41260.1	7	16	1.19265	up
AT2G02010.1	234	535	1.19303	up
AT3G07650.3	230	526	1.19343	up
AT1G78000.1	472	1080	1.19417	up
AT4G21850.2	31	71	1.19555	up
AT2G13430.1	55	126	1.19592	up
AT4G38150.2	85	195	1.19794	up
AT2G20480.1	17	39	1.19794	up
AT3G49780.1	1764	4047	1.198	up
AT2G44580.1	37	85	1.19994	up
AT2G35190.1	147	338	1.20121	up
AT4G33170.1	40	92	1.20163	up
AT5G43250.1	10	23	1.20163	up
AT2G13431.1	10	23	1.20163	up
AT4G04223.1	432	994	1.20221	up
AT4G30150.1	355	817	1.20252	up
AT1G33055.1	199	458	1.20258	up
AT1G35320.1	225	518	1.20303	up
AT5G04895.1	191	440	1.20393	up
AT5G65850.1	79	182	1.20401	up
AT1G02710.1	13	30	1.20645	up
AT5G50260.1	13	30	1.20645	up
AT2G29160.1	26	60	1.20645	up
AT2G47030.1	13	30	1.20645	up
AT2G35930.1	507	1172	1.20891	up
AT3G14190.1	32	74	1.20945	up
AT1G01370.2	16	37	1.20945	up
AT1G35260.1	86	199	1.21036	up
AT2G45490.1	22	51	1.21299	up
AT4G25070.2	22	51	1.21299	up
AT3G61850.2	91	211	1.2133	up
AT3G23830.1	69	160	1.2134	up
AT2G01950.1	301	698	1.21346	up
AT2G30890.1	50	116	1.21412	up
AT3G63280.1	53	123	1.21459	up
AT1G07400.1	28	65	1.21501	up
AT3G57740.1	59	137	1.21539	up
AT2G31160.1	121	281	1.21556	up
AT2G40340.1	34	79	1.21632	up
AT5G05940.1	86	200	1.21759	up
AT1G04650.1	43	100	1.21759	up
AT3G25780.1	352	819	1.21829	up
AT3G56330.1	88	205	1.22005	up
AT1G19670.1	13747	32034	1.22049	up
AT5G66350.1	142	331	1.22094	up
AT3G54750.2	66	154	1.22239	up
AT2G29890.1	60	140	1.22239	up
AT2G29125.1	15	35	1.22239	up
AT4G18425.1	12	28	1.22239	up
AT5G45850.1	12	28	1.22239	up
AT4G35680.1	15	35	1.22239	up
AT5G47635.1	12	28	1.22239	up
AT4G02850.1	6	14	1.22239	up
AT3G45870.2	12	28	1.22239	up
AT2G41240.2	21	49	1.22239	up
AT1G79400.1	6	14	1.22239	up
AT1G72125.1	6	14	1.22239	up
AT2G30395.1	6	14	1.22239	up
AT1G77765.2	15	35	1.22239	up
AT1G51960.1	6	14	1.22239	up
AT1G70220.1	12	28	1.22239	up
AT2G25770.1	12	28	1.22239	up
AT1G56270.1	6	14	1.22239	up
AT1G18830.1	6	14	1.22239	up
AT4G05071.1	6	14	1.22239	up
AT1G14170.3	146	341	1.2238	up
AT1G01120.1	1097	2563	1.22427	up
AT4G13340.1	3585	8377	1.22446	up
AT4G37370.1	1366	3192	1.2245	up
AT1G62760.1	193	451	1.22453	up
AT2G21850.1	106	248	1.22628	up
ATCG00790.1	18812	44015	1.22634	up
AT1G52342.1	1307	3060	1.22727	up
AT5G16080.1	111	260	1.22795	up
AT1G07050.1	297	696	1.22862	up
AT2G33080.1	32	75	1.22882	up
AT4G23882.1	26	61	1.2303	up
AT3G48720.1	1437	3373	1.23097	up
AT5G64710.1	20	47	1.23266	up
AT4G14180.1	20	47	1.23266	up
AT2G04030.2	1705	4009	1.23347	up
AT3G18960.1	128	301	1.23362	up
AT1G31835.1	34	80	1.23447	up
AT5G61280.1	17	40	1.23447	up
ATCG00740.1	5411	12737	1.23506	up
AT1G03457.2	48	113	1.23522	up
AT4G15280.1	217	511	1.23563	up
AT2G24490.1	31	73	1.23563	up
AT2G38760.1	183	431	1.23584	up
AT1G49160.1	250	589	1.23634	up
AT5G27680.1	42	99	1.23704	up
AT3G10000.1	14	33	1.23704	up
AT5G67110.3	14	33	1.23704	up
AT1G37150.4	14	33	1.23704	up
AT3G56000.1	245	578	1.23829	up
AT4G25630.1	139	328	1.23861	up
AT4G27435.1	175	413	1.23879	up
AT2G43520.1	161	380	1.23894	up
AT1G31880.1	47	111	1.23983	up
AT4G36380.1	306	723	1.24046	up
AT1G28210.2	66	156	1.24101	up
AT5G19890.1	11	26	1.24101	up
AT1G49952.1	11	26	1.24101	up
AT2G46290.1	74	175	1.24176	up
AT2G16850.1	104	246	1.24207	up
AT1G23170.1	424	1004	1.24362	up
AT1G12260.1	19	45	1.24393	up
AT3G20810.3	38	90	1.24393	up
AT4G24430.1	27	64	1.24511	up
AT1G68400.1	494	1171	1.24516	up
AT3G50650.1	668	1584	1.24565	up
AT3G04070.2	375	890	1.24691	up
AT3G23740.1	24	57	1.24793	up
AT1G53680.1	8	19	1.24793	up
AT5G52290.1	8	19	1.24793	up
AT5G11290.1	8	19	1.24793	up
AT1G74480.1	8	19	1.24793	up
AT2G31830.1	37	88	1.24998	up
AT2G05440.6	42	100	1.25154	up
AT5G04200.1	89	212	1.25219	up
AT5G49520.1	452	1077	1.25262	up
AT2G27080.1	117	279	1.25376	up
AT2G40008.1	13	31	1.25376	up
AT1G34180.1	225	537	1.255	up
AT5G19230.1	1116	2665	1.2558	up
AT3G27280.2	139	332	1.2561	up
AT1G72230.1	90	215	1.25634	up
AT2G19090.1	59	141	1.25691	up
AT1G30720.1	296	708	1.25815	up
AT1G47395.1	107	256	1.25853	up
AT1G52315.1	28	67	1.25873	up
AT5G63580.1	428	1027	1.26275	up
AT5G24290.1	145	348	1.26303	up
AT3G03450.1	20	48	1.26303	up
AT3G18850.5	25	60	1.26303	up
AT4G18470.1	15	36	1.26303	up
AT5G49435.1	35	84	1.26303	up
AT5G52940.1	20	48	1.26303	up
ATCG00080.1	20	48	1.26303	up
AT3G59200.1	10	24	1.26303	up
AT2G27300.1	10	24	1.26303	up
AT1G77765.4	10	24	1.26303	up
AT4G35110.1	157	377	1.2638	up
AT2G02240.1	97	233	1.26427	up
AT3G44713.1	37	89	1.26628	up
AT5G07440.3	980	2358	1.26671	up
AT5G51750.1	507	1220	1.26682	up
AT2G29350.1	676	1627	1.26712	up
AT5G25590.1	176	424	1.26849	up
AT1G09540.1	17	41	1.27009	up
AT5G65020.1	1033	2493	1.27104	up
AT3G03060.1	58	140	1.2713	up
AT4G27850.1	58	140	1.2713	up
AT1G02335.1	123	297	1.2718	up
AT5G10400.1	185	447	1.27275	up
AT1G09080.1	24	58	1.27302	up
AT1G09812.1	12	29	1.27302	up
AT3G48640.1	12	29	1.27302	up
AT1G77860.1	12	29	1.27302	up
AT4G01360.1	93	225	1.27462	up
AT5G38565.1	50	121	1.27501	up
AT1G70830.4	930	2252	1.2759	up
AT5G10080.1	52	126	1.27684	up
AT3G12700.2	92	223	1.27734	up
AT2G23130.1	167	405	1.27807	up
AT1G30600.1	108	262	1.27854	up
AT1G67030.1	54	131	1.27854	up
AT1G68130.1	413	1002	1.27867	up
AT2G29350.2	520	1262	1.27913	up
AT2G37025.1	89	216	1.27915	up
AT5G05365.1	42	102	1.28011	up
AT4G14630.1	28	68	1.28011	up
AT5G14330.1	14	34	1.28011	up
AT1G19070.1	14	34	1.28011	up
AT1G55230.1	14	34	1.28011	up
AT3G26614.1	14	34	1.28011	up
AT5G05530.1	7	17	1.28011	up
AT5G62210.1	23	56	1.28379	up
AT5G07660.1	55	134	1.28473	up
AT5G43990.3	16	39	1.2854	up
AT1G69180.1	16	39	1.2854	up
AT2G37025.2	66	161	1.28652	up
AT4G02390.1	191	466	1.28676	up
AT1G05210.1	25	61	1.28688	up
AT1G70950.1	25	61	1.28688	up
AT1G70830.2	777	1896	1.28697	up
AT3G27960.1	204	498	1.28758	up
AT4G36470.1	215	525	1.28798	up
AT4G18640.1	86	210	1.28798	up
AT1G20310.1	43	105	1.28798	up
AT4G00240.1	95	232	1.28813	up
AT3G06030.1	52	127	1.28824	up
AT5G57640.1	126	308	1.28951	up
AT2G30933.1	18	44	1.28951	up
AT5G46115.1	9	22	1.28951	up
AT2G31910.1	9	22	1.28951	up
AT2G21780.1	9	22	1.28951	up
AT5G14200.1	3062	7485	1.28953	up
AT4G30700.1	65	159	1.29052	up
AT1G30270.1	1519	3718	1.2914	up
AT5G43380.3	20	49	1.29278	up
AT5G20230.1	8498	20826	1.29319	up
AT2G22620.1	33	81	1.29546	up
AT1G16120.1	11	27	1.29546	up
AT2G19670.1	57	140	1.29639	up
AT2G29350.3	469	1152	1.29648	up
AT5G05960.1	235	578	1.29841	up
AT5G59820.1	343	844	1.29903	up
AT4G23500.1	488	1201	1.29928	up
AT2G20980.1	13	32	1.29956	up
AT1G26770.2	119	293	1.29994	up
AT1G68795.1	28	69	1.30117	up
AT5G14200.3	2501	6170	1.30277	up
ATCG00750.1	3674	9065	1.30296	up
AT2G21540.2	66	163	1.30433	up
AT4G20860.1	1656	4092	1.3051	up
AT5G64080.1	55	136	1.3061	up
ATCG00770.1	4013	9931	1.30726	up
AT3G55120.1	542	1342	1.30802	up
AT1G09460.1	77	191	1.31064	up
AT2G30840.1	81	201	1.3112	up
AT3G62270.1	120	298	1.31228	up
AT3G23450.1	827	2054	1.31248	up
AT4G21910.3	1591	3952	1.31265	up
AT5G14200.2	2376	5902	1.31267	up
AT4G34400.1	66	164	1.31316	up
AT2G23100.1	113	281	1.31425	up
AT2G32190.2	49	122	1.31603	up
AT4G30850.1	53	132	1.31647	up
AT3G52540.1	115	287	1.31942	up
AT3G21300.1	220	550	1.32193	up
AT5G48920.1	36	90	1.32193	up
AT1G66700.3	20	50	1.32193	up
AT4G17915.1	26	65	1.32193	up
AT2G37060.1	18	45	1.32193	up
AT5G24230.1	26	65	1.32193	up
AT1G77010.1	28	70	1.32193	up
AT1G65240.1	20	50	1.32193	up
AT1G28470.1	18	45	1.32193	up
AT1G02810.1	8	20	1.32193	up
AT1G11120.1	10	25	1.32193	up
AT3G45960.1	10	25	1.32193	up
AT4G28430.1	8	20	1.32193	up
AT3G52630.2	8	20	1.32193	up
AT5G39471.1	16	40	1.32193	up
AT1G68640.1	8	20	1.32193	up
AT3G58770.1	8	20	1.32193	up
AT1G18410.1	8	20	1.32193	up
AT4G12740.1	8	20	1.32193	up
AT5G56880.1	22	55	1.32193	up
AT4G14640.1	6	15	1.32193	up
AT1G61860.1	10	25	1.32193	up
AT2G36355.1	6	15	1.32193	up
AT1G80200.1	8	20	1.32193	up
AT5G28916.1	10	25	1.32193	up
AT1G17235.1	8	20	1.32193	up
AT1G35750.1	6	15	1.32193	up
AT4G39404.1	8	20	1.32193	up
AT1G54330.1	6	15	1.32193	up
AT1G78490.1	1712	4285	1.32361	up
AT5G44020.1	6772	16962	1.32465	up
AT1G16400.1	401	1005	1.32552	up
AT1G77380.1	175	439	1.32687	up
AT1G05310.1	943	2367	1.32773	up
AT1G78000.2	419	1053	1.32948	up
AT2G37770.2	265	666	1.32953	up
AT5G27000.1	62	156	1.33121	up
AT1G15405.1	106	267	1.33278	up
AT5G11160.1	25	63	1.33342	up
AT1G60390.1	68	172	1.3388	up
ATCG01090.1	177	448	1.33975	up
AT4G27010.2	107	271	1.34068	up
AT5G23810.2	150	380	1.34104	up
AT2G18180.1	15	38	1.34104	up
AT1G66060.1	15	38	1.34104	up
AT4G31210.1	704	1786	1.34308	up
AT3G44750.1	253	642	1.34344	up
AT5G49070.1	13	33	1.34395	up
AT4G12730.1	382	970	1.34441	up
AT5G12960.1	218	554	1.34556	up
AT5G49690.1	48	122	1.34577	up
AT1G70830.3	319	811	1.34615	up
AT4G38660.2	59	150	1.34618	up
AT5G17980.1	143	364	1.34792	up
AT1G62350.1	22	56	1.34792	up
AT3G27640.1	11	28	1.34792	up
AT5G66770.1	258	657	1.34852	up
AT4G19095.1	20	51	1.3505	up
AT1G34180.2	156	398	1.35122	up
AT3G23930.1	29	74	1.35147	up
AT3G06160.1	29	74	1.35147	up
AT1G10522.1	235	600	1.3523	up
AT1G68110.1	235	600	1.3523	up
AT5G38280.1	83	212	1.35288	up
AT3G52900.1	72	184	1.35364	up
AT1G21810.1	27	69	1.35364	up
AT3G62610.1	9	23	1.35364	up
AT2G26290.1	16	41	1.35755	up
AT2G22680.1	501	1285	1.35889	up
AT4G21850.1	46	118	1.35908	up
AT2G37290.1	23	59	1.35908	up
AT1G22400.1	698	1791	1.35947	up
AT2G01830.2	72	185	1.36146	up
AT1G62870.1	28	72	1.36257	up
AT3G48920.1	7	18	1.36257	up
AT2G40740.1	14	36	1.36257	up
AT4G05220.1	7	18	1.36257	up
AT2G35300.1	7	18	1.36257	up
AT1G76540.1	80	206	1.36457	up
AT3G23810.1	1142	2944	1.36622	up
AT4G31100.1	19	49	1.36678	up
AT3G59890.2	31	80	1.36773	up
AT1G08630.4	43	111	1.36815	up
AT2G06950.1	468	1209	1.36923	up
AT1G01190.1	12	31	1.36923	up
AT4G20362.1	12	31	1.36923	up
AT3G01175.1	24	62	1.36923	up
AT1G23850.1	621	1605	1.36991	up
AT3G10930.1	183	473	1.37	up
AT4G36850.1	10800	27921	1.37032	up
AT1G02340.1	603	1561	1.37224	up
AT5G65090.2	22	57	1.37346	up
AT4G22860.2	27	70	1.3744	up
AT5G41880.1	52	135	1.37638	up
AT3G61190.1	102	265	1.37742	up
AT2G18600.1	177	460	1.37788	up
AT2G36570.1	220	572	1.37851	up
AT1G10780.1	25	65	1.37851	up
AT4G22390.1	30	78	1.37851	up
AT5G43990.4	20	52	1.37851	up
AT3G61198.1	20	52	1.37851	up
AT1G11580.1	3348	8732	1.38301	up
AT3G53210.1	192	501	1.3837	up
AT1G46264.1	113	295	1.38439	up
AT3G44730.1	121	316	1.38492	up
AT4G23680.1	754	1970	1.38556	up
AT2G29460.1	446	1166	1.38645	up
AT3G49410.1	13	34	1.38702	up
AT2G16270.1	37	97	1.39046	up
AT1G78370.1	7386	19369	1.39088	up
AT3G28910.1	812	2131	1.39198	up
AT5G65420.1	16	42	1.39232	up
AT5G26700.1	8	21	1.39232	up
AT1G04445.1	8	21	1.39232	up
AT2G34000.1	8	21	1.39232	up
AT1G35830.1	35	92	1.39428	up
AT5G57130.1	369	971	1.39585	up
AT1G15520.1	133	350	1.39593	up
AT5G21105.2	1324	3486	1.39667	up
AT5G23910.1	44	116	1.39855	up
AT1G33800.1	22	58	1.39855	up
AT5G51600.1	50	132	1.40054	up
AT5G59720.1	50	132	1.40054	up
AT5G24205.1	25	66	1.40054	up
AT1G08630.1	50	132	1.40054	up
AT3G19330.1	14	37	1.4021	up
AT5G56370.2	62	164	1.40336	up
AT4G34810.1	31	82	1.40336	up
AT4G08870.2	6584	17425	1.40412	up
AT2G38240.1	97	257	1.40571	up
AT5G16350.1	43	114	1.40663	up
AT5G43350.1	49	130	1.40766	up
AT5G26000.1	42940	113943	1.40792	up
AT5G04310.1	136	361	1.40839	up
AT4G22770.1	64	170	1.40939	up
AT1G15150.1	64	170	1.40939	up
AT3G57600.1	457	1215	1.41069	up
AT4G08950.1	356	947	1.41149	up
AT5G01630.1	65	173	1.41226	up
AT5G67100.1	199	530	1.41322	up
AT1G02970.1	12	32	1.41504	up
AT2G34390.1	12	32	1.41504	up
AT1G53860.1	15	40	1.41504	up
AT5G12970.1	6	16	1.41504	up
AT4G22070.1	12	32	1.41504	up
AT5G39580.1	6	16	1.41504	up
AT4G00680.1	6	16	1.41504	up
AT5G61490.1	12	32	1.41504	up
AT5G59845.1	6	16	1.41504	up
AT5G20860.1	6	16	1.41504	up
AT4G33330.2	6	16	1.41504	up
AT1G07500.1	6	16	1.41504	up
AT4G01575.1	6	16	1.41504	up
AT1G64540.1	6	16	1.41504	up
ATMG00940.1	6	16	1.41504	up
AT4G16260.1	3477	9280	1.41628	up
AT4G08870.1	13878	37074	1.41761	up
AT5G26000.2	37281	99600	1.41771	up
AT2G16890.2	55	147	1.41831	up
AT1G50490.1	150	401	1.41864	up
AT2G38310.1	965	2580	1.41877	up
AT3G04850.1	34	91	1.42033	up
AT5G13840.1	97	260	1.42245	up
AT1G67520.1	47	126	1.42269	up
AT2G17230.1	642	1722	1.42344	up
AT4G37450.1	82	220	1.42381	up
AT1G04110.1	16	43	1.42626	up
AT1G24530.1	1249	3358	1.42683	up
AT4G15960.1	45	121	1.42701	up
AT4G23550.1	174	468	1.42742	up
AT4G21910.1	1644	4424	1.42814	up
AT1G70830.1	917	2468	1.42835	up
AT4G02330.1	267	719	1.42915	up
AT2G37180.1	1087	2932	1.43153	up
AT4G11470.1	20	54	1.43296	up
AT5G03795.1	10	27	1.43296	up
AT1G26770.1	261	705	1.43357	up
AT5G05600.1	5090	13757	1.43443	up
AT2G43550.1	938	2536	1.43489	up
AT5G53870.1	464	1256	1.43664	up
AT4G25835.1	604	1637	1.43843	up
AT4G01895.1	45	122	1.43888	up
AT3G49070.1	21	57	1.44057	up
AT1G71930.1	7	19	1.44057	up
AT5G42930.1	7	19	1.44057	up
AT5G06150.1	67	182	1.44171	up
AT3G10660.1	46	125	1.44222	up
AT1G31040.1	32	87	1.44294	up
AT2G36780.1	264	718	1.44345	up
AT5G16690.1	43	117	1.4441	up
AT5G44635.1	61	166	1.4443	up
AT1G78090.1	36	98	1.44478	up
AT1G04020.2	18	49	1.44478	up
AT4G30670.1	18	49	1.44478	up
AT4G23420.1	40	109	1.44626	up
AT4G32650.3	110	300	1.44746	up
AT5G44585.1	22	60	1.44746	up
AT4G15417.1	11	30	1.44746	up
AT3G29190.1	15	41	1.45066	up
AT5G40380.1	229	627	1.45312	up
AT3G62020.1	65	178	1.45337	up
AT2G39230.1	23	63	1.45372	up
AT1G13520.1	23	63	1.45372	up
AT4G12500.1	108	296	1.45457	up
AT4G26220.1	27	74	1.45457	up
AT3G54070.1	27	74	1.45457	up
AT1G61610.1	347	954	1.45905	up
AT3G60330.1	28	77	1.45943	up
AT5G46590.1	24	66	1.45943	up
AT4G04745.1	8	22	1.45943	up
AT5G19060.1	8	22	1.45943	up
AT5G35580.1	8	22	1.45943	up
AT5G45960.1	8	22	1.45943	up
AT1G53990.1	12	33	1.45943	up
AT1G62480.1	1516	4174	1.46116	up
AT4G13820.1	103	284	1.46325	up
AT2G33060.1	568	1567	1.46404	up
AT5G05440.1	821	2265	1.46406	up
AT3G03630.1	361	996	1.46415	up
AT1G77885.1	225	621	1.46467	up
AT3G21770.1	130	359	1.46547	up
AT1G53790.1	63	174	1.46566	up
AT2G35980.1	51	141	1.46713	up
AT2G32190.1	69	191	1.4689	up
AT1G63300.1	108	299	1.46911	up
AT1G55260.1	284	787	1.47047	up
AT1G61120.1	206	571	1.47085	up
AT1G78780.2	71	197	1.4723	up
AT3G47690.1	49	136	1.47275	up
AT4G21820.1	27	75	1.47393	up
AT2G36890.1	27	75	1.47393	up
AT5G27060.1	32	89	1.47573	up
AT5G24390.1	32	89	1.47573	up
AT4G14103.1	23	64	1.47644	up
AT5G03680.1	88	245	1.47721	up
AT1G10370.1	353	983	1.47752	up
AT3G14850.1	28	78	1.47805	up
AT3G21710.1	75	209	1.47854	up
AT5G38340.1	80	223	1.47897	up
AT1G20850.1	387	1079	1.47929	up
AT1G29980.2	57	159	1.47999	up
AT5G07400.1	43	120	1.48063	up
AT2G46150.1	40	112	1.48543	up
AT5G59530.1	25	70	1.48543	up
AT5G17800.1	10	28	1.48543	up
AT4G37700.1	15	42	1.48543	up
AT4G09030.1	222	622	1.48635	up
AT1G08260.1	114	320	1.48904	up
AT1G61930.1	52	146	1.48938	up
AT1G50040.1	63	177	1.49033	up
AT2G35350.1	142	399	1.4905	up
AT3G59890.1	32	90	1.49185	up
AT2G38720.1	16	45	1.49185	up
ATCG01130.1	17703	49807	1.49235	up
AT2G46980.1	27	76	1.49304	up
AT1G23100.1	33	93	1.49476	up
AT5G28145.1	44	124	1.49476	up
AT1G61450.1	11	31	1.49476	up
AT1G26410.1	45	127	1.49683	up
AT3G04220.1	34	96	1.4975	up
AT4G26800.1	17	48	1.4975	up
AT2G22920.1	17	48	1.4975	up
AT1G23380.2	57	161	1.49803	up
AT4G16447.1	40	113	1.49825	up
AT1G33790.2	158	447	1.50035	up
AT1G44900.1	95	269	1.50161	up
AT1G32100.1	138	391	1.5025	up
AT1G08630.2	54	153	1.5025	up
AT5G58500.1	6	17	1.5025	up
AT3G23370.2	6	17	1.5025	up
AT5G44570.1	6	17	1.5025	up
AT5G51160.1	6	17	1.5025	up
AT2G30750.1	395	1120	1.50357	up
AT1G62990.1	178	505	1.50441	up
AT3G12870.1	19	54	1.50696	up
AT2G17770.1	13	37	1.50901	up
AT3G56620.1	554	1578	1.51014	up
AT4G24130.1	140	399	1.51096	up
AT5G39970.1	20	57	1.51096	up
AT1G59540.2	27	77	1.5119	up
AT4G34360.1	48	137	1.51307	up
AT1G30040.1	154	440	1.51457	up
AT3G21030.1	14	40	1.51457	up
AT4G32780.1	7	20	1.51457	up
AT4G21910.2	1783	5095	1.51478	up
AT5G42690.2	36	103	1.51658	up
AT1G14900.1	256	733	1.51767	up
AT3G24660.1	184	527	1.5181	up
AT3G24420.1	2817	8069	1.51823	up
AT5G40090.1	23	66	1.52083	up
AT3G21530.1	85	244	1.52135	up
AT4G35190.1	86	247	1.5221	up
AT2G42800.1	16	46	1.52356	up
AT5G38300.1	16	46	1.52356	up
AT5G34868.1	16	46	1.52356	up
AT4G00220.1	8	23	1.52356	up
AT2G26520.1	8	23	1.52356	up
AT1G08440.1	8	23	1.52356	up
AT3G29639.1	105	302	1.52416	up
AT5G03260.1	81	233	1.52434	up
AT1G17480.1	90	259	1.52496	up
AT3G62020.2	41	118	1.52509	up
AT2G17500.1	52	150	1.52838	up
AT5G41900.1	54	156	1.53051	up
AT5G14380.1	27	78	1.53051	up
AT3G58810.1	9	26	1.53051	up
AT3G46890.1	9	26	1.53051	up
AT4G37990.1	416	1202	1.53078	up
AT5G39670.1	209	605	1.53343	up
AT4G20420.1	19	55	1.53343	up
AT3G28345.1	290	841	1.53605	up
AT1G20720.1	30	87	1.53605	up
AT1G04920.1	103	299	1.5375	up
AT2G23300.1	63	183	1.53842	up
AT3G46090.1	128	372	1.53916	up
AT4G11140.1	22	64	1.54057	up
AT5G50940.1	67	195	1.54124	up
AT1G55330.1	191	556	1.54151	up
AT3G09070.1	226	658	1.54176	up
AT4G04810.1	374	1090	1.54322	up
AT3G27650.1	85	248	1.54481	up
AT5G02090.1	39	114	1.54749	up
AT2G42260.1	13	38	1.54749	up
AT4G16807.1	13	38	1.54749	up
AT1G76790.1	456	1333	1.54757	up
AT1G14250.1	5895	17252	1.5492	up
AT2G16980.2	14	41	1.5502	up
[truncated: 1,230 more rows]
